# Supplementary material for: The Identification and Evolutionary Trends of the Solute Carrier Superfamily in Arthropods
Source: Genome Biol Evol. 2020 Jul 18;12(8):1429–39. doi: 10.1093/gbe/evaa153 (PMC7487162; doi:10.1093/gbe/evaa153)
Supplement: evaa153_Supplementary_Data [file evaa153_supplementary_data.zip]

Archive with 5 entries (5 files):
- FigureS1_Taxonomy_counts_histogram.pdf
- FigureS2_SLC_counts_histogram.pdf
- FigureS3_Taxonomic_Classification_SLC7.pdf
- Legends suppl materials.docx
- Supplementary_tables.xlsx
