# Supplementary material for: The Identification and Evolutionary Trends of the Solute Carrier Superfamily in Arthropods
Source: Genome Biol Evol. 2020 Jul 18;12(8):1429–39. doi: 10.1093/gbe/evaa153 (PMC7487162; doi:10.1093/gbe/evaa153)
Supplement: evaa153_Supplementary_Data [file evaa153_supplementary_data.zip › Supplementary_tables.xlsx]

## Sheet: TableS1_Pipeline_verification
Unique to our study
code	SLC family	CG	Relevant Interpro domains	OrthoDB to human SLC	Shown as transporter by functional work	reference
FBgn0284252_Letm1_CG4589_FBpp0072254	SLC_55	CG4589	calcium:sodium antiporter activity; potassium:proton antiporter activity	SLC transporter	YES	https://www.ncbi.nlm.nih.gov/pmc/articles/PMC4067766
FBgn0262007_CG42825_CG42825_FBpp0292840	SLC_2	CG42825	MFS	No but SLC2 orthologues in other orthology databases
FBgn0260659_CG42542_CG42542_FBpp0290325	SLC_64	CG42542	calcium ion transmembrane transporter activity	SLC transporter
FBgn0260388_CG42514_CG42514_FBpp0289879	SLC_46	CG42514	MFS	No human orthologue
FBgn0259222_CG42322_CG42322_FBpp0311440	SLC_35	CG42322	SLC35 family domain	SLC transporter
FBgn0053234_CG33234_CG33234_FBpp0288582	SLC_22	CG33234	mfs like domain	No human orthologue
FBgn0052832_CG32832_CG32832_FBpp0080513	SLC_54	CG32832	Mitochondrial pyruvate carrier	SLC transporter
FBgn0051321_CG31321_CG31321_FBpp0082385	SLC_46	CG31321	mfs like domain	SLC transporter
FBgn0039882_Rift_CG11576_FBpp0085211	SLC_52	CG11576	riboflavin transporter	No human orthologue	YES	https://www.ncbi.nlm.nih.gov/pmc/articles/PMC5808726
FBgn0038662_Mpc1_CG14290_FBpp0083137	SLC_54	CG14290	Mitochondrial pyruvate carrier	No human orthologue	YES	https://www.ncbi.nlm.nih.gov/pmc/articles/PMC3690818
FBgn0038415_CG17929_CG17929_FBpp0271727	SLC_2	CG17929	mfs like domain	No human orthologue
FBgn0037715_CG9399_CG9399_FBpp0081587	SLC_54	CG9399	Mitochondrial pyruvate carrier	SLC transporter
FBgn0037714_CG9396_CG9396_FBpp0081589	SLC_54	CG9396	Mitochondrial pyruvate carrier	SLC transporter
FBgn0036501_CG7272_CG7272_FBpp0075303	SLC_50	CG7272	Sweet transporter	SLC transporter
FBgn0035649_CG10483_CG10483_FBpp0076785	SLC_53	CG10483	phosphate ion transmembrane transporter activity	SLC transporter
FBgn0035517_CG1265_CG1265_FBpp0073084	SLC_66	CG1265		SLC transporter
FBgn0032827_CG10481_CG10481_FBpp0080847	SLC_53	CG10481	phosphate ion transmembrane transporter activity	SLC transporter
FBgn0032451_spict_CG12292_FBpp0302956	SLC_57	CG12292	magnesium transport	SLC transporter
FBgn0032015_Ostgamma_CG7830_FBpp0079233	SLC_58	CG7830	MAGT1	SLC transporter	YES	https://www.ncbi.nlm.nih.gov/pmc/articles/PMC5606059
FBgn0031897_CG13784_CG13784_FBpp0303232	SLC_66	CG13784		No but SLC66 orthologues in other orthology databases
FBgn0030890_CG7536_CG7536_FBpp0074304	SLC_53	CG7536	phosphate ion transmembrane transporter activity	SLC transporter
FBgn0029963_CG10920_CG10920_FBpp0071101	SLC_25	CG10920	Mitochondrial carrier domain superfamily	SLC transporter
FBgn0029679_CG2901_CG2901_FBpp0070578	SLC_53	CG2901	phosphate ion transmembrane transporter activity	SLC transporter
FBgn0027786_Mtch_CG6851_FBpp0072379	SLC_25	CG6851	Mitochondrial carrier homolog 1	SLC transporter	Yes	https://www.sciencedirect.com/science/article/abs/pii/S0378111915014857?via%3Dihub
FBgn0017429_CG5989_CG5989_FBpp0076373	SLC_55	CG5989	calcium:sodium antiporter activity; potassium:proton antiporter activity	SLC transporter
Unique to Transporter DB
Name	SLC	CG	description	TCDB	OrthoDB in humans	Human OrthoDB SLC
The Cytochrome Oxidase Biogenesis (Oxa1) Family	???	CG6404	60 KD inner membrane protein OxaA homolog	2.A.9	OXA1L	Not SLC
The Major Facilitator Superfamily (MFS)	MFS superfamily	CG11151	lipid?	2.A.1	SCP2D1	Not SLC
The Major Facilitator Superfamily (MFS)	MFS superfamily	CG11537	tetracycline efflux	2.A.1	MFSD14A, MFSD14B	Unclassified SLC
The Major Facilitator Superfamily (MFS)	MFS superfamily	CG12858	multidrug efflux?	2.A.1	MFSD6	Unclassified SLC
The Major Facilitator Superfamily (MFS)	MFS superfamily	CG17637	tetracycline efflux	2.A.1	No human orthologue
The Major Facilitator Superfamily (MFS)	MFS superfamily	CG18281	tetracycline efflux	2.A.1	No human orthologue
The Major Facilitator Superfamily (MFS)	MFS superfamily	CG31663	sugar/drug?	2.A.1	No human orthologue
The Major Facilitator Superfamily (MFS)	MFS superfamily	CG5078	tetracycline efflux	2.A.1	MFSD14A	Unclassified SLC
The Major Facilitator Superfamily (MFS)	MFS superfamily	CG6640	sugar?	2.A.1	No human orthologue
The Major Facilitator Superfamily (MFS)	MFS superfamily	CG7334	sugar/metabolite?	2.A.1	No human orthologue
The Major Facilitator Superfamily (MFS)	MFS superfamily	CG8596	multidrug efflux?	2.A.1	MFSD8	Unclassified SLC
The Major Facilitator Superfamily (MFS)	MFS superfamily	CG8602	Unclassified	2.A.1	MFSD1	Unclassified SLC
The Neurotransmitter:Sodium Symporter (NSS) Family	SLC6	CG31904	sodium ion/chloride ion:neurotransmitter?	2.A.22	None
The Resistance-Nodulation-Cell Division (RND) Superfamily	SLC65	CG11212	Patched (Ptc) segmentation polarity protein homolog	2.A.6	PTCHD3	Not SLC
The Resistance-Nodulation-Cell Division (RND) Superfamily	SLC65	CG2411	Patched (Ptc) segmentation polarity protein homolog	2.A.6	PTCH1	Not SLC

## Sheet: TableS2_Full_metadata
General Information							Classifications			BUSCO					SLC Family Counts
Species name	Abbreviation	NCBI Taxonomy Code	Common name	Order	Class	Source of Unigene Set	Taxonomic_Classification	Phagy Classification	Vory Classification	BUSCO Completeness	BUSCO Duplicated	BUSCO Fragmented	BUSCO Missing	BUSCO Single_copy	SLC_1	SLC_10	SLC_11	SLC_12	SLC_13	SLC_14	SLC_15	SLC_16	SLC_17	SLC_18	SLC_19	SLC_2	SLC_20	SLC_21	SLC_22	SLC_23	SLC_24	SLC_25	SLC_26	SLC_27	SLC_28	SLC_29	SLC_30	SLC_31	SLC_32	SLC_33	SLC_34	SLC_35	SLC_36	SLC_37	SLC_38	SLC_39	SLC_4	SLC_40	SLC_41
Acromyrmex_echinatior	AcrEch	103372	Panamanian leafcutter ant	Hymenoptera	Insecta	OrthoDB 10v1	Hymenoptera	polyphagous	Herbivore	99.4	0.1	0.1	0.5	99.3	4	2	1	5	3	1	1	15	15	3	1	29	1	6	23	1	5	33	10	2	1	2	5	3	2	1	0	17	7	1	4	7	2	0	3
Acyrthosiphon_pisum	AcyPis	7029	pea aphid	Hemiptera	Insecta	OrthoDB 10v1	Hemiptera	oligophagous	Herbivore	97.8	4.8	0.7	1.5	93	3	1	2	6	0	0	11	12	39	7	11	66	0	3	31	2	5	45	12	2	1	8	7	2	3	21	0	18	17	1	2	15	1	0	0
Aedes_aegypti	AedAeg	7159	yellow fever mosquito	Diptera	Insecta	OrthoDB 10v1	Diptera	oligophagous	Omnivore	99.4	5.8	0.2	0.4	93.6	4	1	0	6	4	0	2	15	16	4	5	42	1	6	30	1	8	39	10	2	1	3	7	3	2	1	0	14	15	1	2	9	2	0	1
Aedes_albopictus	AedAlb	7160	Asian tiger mosquito	Diptera	Insecta	OrthoDB 10v1	Diptera	polyphagous	Omnivore	90.1	16.1	2.5	7.4	74	5	1	0	4	5	0	2	16	18	4	3	44	1	7	35	1	4	38	13	4	2	3	6	5	3	2	0	15	11	2	4	7	2	0	1
Aethina_tumida	AetTum	116153	small hive beetle	Coleoptera	Insecta	OrthoDB 10v1	Coleoptera	oligophagous	Omnivore	99	6.1	0.3	0.7	92.9	3	3	5	5	2	0	2	17	25	8	2	62	1	4	30	0	7	38	6	2	1	9	7	1	3	1	0	16	11	1	1	9	3	0	3
Agrilus_planipennis	AgrPla	224129	emerald ash borer	Coleoptera	Insecta	OrthoDB 10v1	Coleoptera	oligophagous	Herbivore	93.6	1	3	3.4	92.6	1	3	2	6	3	0	1	26	25	5	1	86	1	4	26	0	5	40	12	2	1	3	6	1	3	1	0	14	6	1	3	8	2	0	4
Amyelois_transitella	AmyTra	680683	navel orangeworm	Lepidoptera	Insecta	OrthoDB 10v1	Lepidoptera	polyphagous	Herbivore	99.3	1.7	0.2	0.5	97.6	2	1	0	5	5	0	2	27	28	4	2	86	1	4	78	1	5	42	11	4	1	4	6	6	3	1	0	17	17	1	2	10	2	0	2
Anopheles_albimanus	AnoAlb	7167		Diptera	Insecta	OrthoDB 10v1	Diptera	polyphagous	Omnivore	95.3	1	1	3.7	94.3	2	1	1	5	0	0	2	14	13	3	2	25	1	5	22	1	4	31	10	2	2	3	6	3	1	1	0	10	8	0	2	5	2	0	1
Anopheles_atroparvus	AnoAtr	41427		Diptera	Insecta	OrthoDB 10v1	Diptera	polyphagous	Omnivore	95.9	1.2	0.9	3.2	94.7	2	1	1	6	2	0	3	13	13	4	2	31	1	6	22	1	7	33	7	2	0	3	6	2	2	1	0	13	12	1	2	7	2	0	1
Anopheles_christyi	AnoChr	43041		Diptera	Insecta	OrthoDB 10v1	Diptera	polyphagous	Omnivore	91.9	0.4	1.2	6.9	91.5	2	1	1	6	0	0	2	12	13	3	1	27	1	4	22	1	6	31	8	2	0	3	6	2	2	1	0	12	8	0	2	8	3	0	0
Anopheles_culicifacies	AnoCul	139723		Diptera	Insecta	OrthoDB 10v1	Diptera	polyphagous	Omnivore	97.7	1.5	1.1	1.2	96.2	3	1	0	6	2	0	2	16	13	3	1	34	1	6	25	1	5	38	10	2	0	3	6	3	1	1	0	15	10	1	2	8	2	0	1
Anopheles_darlingi	AnoDar	43151		Diptera	Insecta	OrthoDB 10v1	Diptera	polyphagous	Omnivore	94.1	0.4	1.1	4.8	93.7	3	1	1	4	2	0	2	14	14	3	2	29	1	7	21	1	6	33	11	2	2	3	6	2	2	1	0	14	10	1	2	8	2	0	1
Anopheles_dirus	AnoDir	7168		Diptera	Insecta	OrthoDB 10v1	Diptera	polyphagous	Omnivore	95.5	0.6	1	3.5	94.9	3	1	1	6	2	0	2	14	13	3	2	29	1	5	24	1	4	33	10	2	0	3	6	3	1	1	0	12	8	1	2	8	2	0	1
Anopheles_epiroticus	AnoEpi	199890		Diptera	Insecta	OrthoDB 10v1	Diptera	polyphagous	Omnivore	95.4	1.1	0.8	3.8	94.3	3	1	1	6	2	0	2	14	13	3	1	27	1	5	22	1	2	35	10	2	0	3	6	3	1	1	0	13	9	1	2	8	3	0	0
Anopheles_farauti	AnoFar	69004		Diptera	Insecta	OrthoDB 10v1	Diptera	polyphagous	Omnivore	96.8	0.9	0.7	2.5	95.9	3	1	1	4	2	0	2	13	14	3	2	34	1	6	25	1	7	36	10	2	1	3	6	3	2	1	0	13	10	1	2	8	2	0	1
Anopheles_funestus	AnoFun	62324	African malaria mosquito	Diptera	Insecta	OrthoDB 10v1	Diptera	polyphagous	Omnivore	96.9	1.4	0.5	2.6	95.5	3	0	1	5	0	0	2	12	13	4	2	31	1	6	21	1	6	35	10	2	2	3	6	2	1	1	0	10	9	1	2	8	2	0	1
Anopheles_gambiae	AnoGam	7165		Diptera	Insecta	Uniprot	Diptera	oligophagous	Omnivore	98.2	2.1	0.6	1.2	96.1	3	1	1	6	2	0	2	16	14	4	2	32	1	7	25	1	5	36	11	2	2	3	6	3	2	1	0	14	9	1	2	9	3	0	1
Anoplophora_glabripennis	AnoGla	217634	Asian longhorned beetle	Coleoptera	Insecta	OrthoDB 10v1	Coleoptera	polyphagous	Herbivore	99.3	1.2	0.4	0.3	98.1	4	4	2	5	1	0	2	21	29	6	1	65	0	4	25	0	5	34	11	2	1	19	6	2	3	1	0	16	6	1	4	10	2	0	3
Anopheles_maculatus	AnoMac	74869		Diptera	Insecta	OrthoDB 10v1	Diptera	polyphagous	Omnivore	69.5	0.4	11.9	18.6	69.1
Anopheles_minimus	AnoMin	112268		Diptera	Insecta	OrthoDB 10v1	Diptera	polyphagous	Omnivore	97.9	0.9	0.4	1.7	97	3	1	1	3	0	0	2	15	13	3	1	30	1	5	24	1	3	35	10	2	1	3	6	3	1	1	0	12	9	1	2	5	2	0	1
Anopheles_sinensis	AnoSin	74873		Diptera	Insecta	OrthoDB 10v1	Diptera	polyphagous	Omnivore	89.8	0.9	1.9	8.3	88.9	1	1	1	4	1	0	2	10	12	2	2	29	0	5	22	1	6	34	9	1	2	3	5	3	2	1	0	12	9	1	2	8	1	0	1
Anopheles_stephensi	AnoSte	30069	Asian malaria mosquito	Diptera	Insecta	OrthoDB 10v1	Diptera	polyphagous	Omnivore	96.8	1.4	0.4	2.8	95.4	3	1	1	5	0	0	2	14	14	4	1	27	1	5	21	1	4	35	10	2	0	3	6	3	1	1	0	14	9	1	2	7	2	0	1
Aphis_glycines	AphGly	307491	soybean aphid	Hemiptera	Insecta	OrthoDB 10v1	Hemiptera	oligophagous	Herbivore	93.5	10.6	1.8	4.7	82.9	3	1	2	5	0	0	3	15	28	6	9	56	0	3	20	0	5	35	10	2	1	4	5	2	3	12	0	16	11	1	2	13	1	0	0
Apis_dorsata	ApiDor	7462		Hymenoptera	Insecta	Insectbase	Hymenoptera	polyphagous	Herbivore	98.1	3.4	1	0.9	94.7	6	1	1	5	1	1	1	13	19	4	1	32	1	6	20	1	5	36	10	3	1	3	6	5	3	1	0	18	7	1	4	10	7	0	4
Apis_florea	ApiFlo	7463		Hymenoptera	Insecta	Insectbase	Hymenoptera	polyphagous	Herbivore	99.3	2.7	0.5	0.2	96.6	5	1	1	6	1	1	1	18	18	4	1	29	1	6	25	1	5	35	8	3	1	3	5	4	2	1	0	17	8	1	4	8	2	0	4
Apis_mellifera	ApiMel	7460	western honey bee	Hymenoptera	Insecta	OrthoDB 10v1	Hymenoptera	polyphagous	Herbivore	97.9	0.7	0.2	1.9	97.2	5	1	1	6	1	1	1	13	20	5	1	30	1	7	22	1	5	32	10	3	1	2	7	3	2	1	0	11	6	1	4	8	2	0	3
Athalia_rosae	AthRos	37344	coleseed sawfly	Hymenoptera	Insecta	OrthoDB 10v1	Hymenoptera	oligophagous	Herbivore	98.9	0.2	0.1	1	98.7	4	2	1	5	1	1	1	18	20	5	1	63	1	6	53	1	5	34	9	3	1	3	7	3	2	1	0	19	8	1	4	8	2	0	3
Atta_cephalotes	AttCep	12957	Leaf Cutter ant	Hymenoptera	Insecta	i5K	Hymenoptera	????	????	94.2	0.6	3.9	1.9	93.6	4	1	1	5	1	1	1	13	15	4	1	29	1	7	27	1	4	36	10	2	1	3	5	4	2	1	0	17	6	1	4	9	2	0	3
Atta_colombica	AttCol	520822		Hymenoptera	Insecta	OrthoDB 10v1	Hymenoptera	polyphagous	Herbivore	98.8	0.5	0.3	0.9	98.3	4	1	1	5	2	1	1	14	15	4	1	28	1	6	20	1	5	32	9	2	1	2	4	2	2	1	0	17	7	1	4	7	2	0	3
Bactrocera_dorsalis	BacDor	27457		Diptera	Insecta	i5k	Diptera	polyphagous	Herbivore	73.7	2.2	3	23.3	71.5
Bactrocera_latifrons	BacLat	174628	Solanum fruit fly	Diptera	Insecta	OrthoDB 10v1	Diptera	polyphagous	Herbivore	99.1	0.1	0.1	0.8	99	2	3	1	5	3	0	4	17	37	3	3	26	1	7	37	1	5	39	11	3	1	4	6	2	2	1	0	14	13	1	2	8	2	0	1
Bactrocera_oleae	BacOle	104688	olive fruit fly	Diptera	Insecta	OrthoDB 10v1	Diptera	oligophagous	Herbivore	98.1	0.5	0.3	1.6	97.6	2	3	1	5	3	0	4	17	40	3	2	31	1	7	37	1	7	38	12	4	1	4	6	2	2	1	0	15	13	1	2	8	2	0	1
Belgica_antarctica	BelAnt	315563		Diptera	Insecta	OrthoDB 10v1	Diptera	polyphagous	Herbivore	88.7	0.6	2.5	8.8	88.1	1	1	1	4	1	0	8	15	20	4	2	39	2	8	31	0	3	35	9	2	0	3	5	3	1	0	0	19	8	1	2	8	3	0	0
Bemisia_tabaci	BemTab	7038	white fly	Hemiptera	Insecta	OrthoDB 10v1	Hemiptera	polyphagous	Herbivore	98.7	2	0.1	1.2	96.7	6	1	1	6	0	0	9	10	25	5	5	129	1	8	17	1	4	31	9	1	2	3	5	2	3	1	0	16	17	1	3	11	2	0	1
Bicyclus_anynana	BicAny	110368		Lepidoptera	Insecta	Lepbase	Lepidoptera	polyphagous	Herbivore	58.1	0.5	14.6	27.3	57.6
Blattella_germanica	BlaGer	6973	German cockroach	Blattodea	Insecta	OrthoDB 10v1	Blattodea	polyphagous	Omnivore	69.3	3.1	22	8.7	66.2
Bombus_impatiens	BomImp	132113	common eastern bumble bee	Hymenoptera	Insecta	OrthoDB 10v1	Hymenoptera	polyphagous	Herbivore	99.9	0.2	0.1	0	99.7	8	1	1	5	2	1	1	17	17	5	1	40	2	6	27	1	5	35	11	3	2	3	6	3	2	2	0	17	7	1	4	8	2	0	3
Bombyx_mori	BomMor	7091	domestic silkworm	Lepidoptera	Insecta	OrthoDB 10v1	Lepidoptera	oligophagous	Herbivore	98.1	1.1	0.6	1.3	97	2	1	0	6	4	0	2	23	25	5	0	88	1	5	79	1	5	33	7	4	1	3	7	3	3	1	0	14	17	1	2	12	2	0	3
Bombus_terrestris	BomTer	30195		Hymenoptera	Insecta	Insectbase	Hymenoptera	polyphagous	Herbivore	99.7	2.6	0.1	0.2	97.1	5	1	1	5	2	1	1	18	17	3	1	43	1	6	24	1	5	32	10	3	1	3	5	3	3	1	0	18	7	1	4	9	4	0	4
Calycopis_cecrops	CalCec	691633		Lepidoptera	Insecta	Lepbase	Lepidoptera	????	????	89	0.4	4.8	6.2	88.6	2	2	0	6	2	0	2	25	29	3	1	93	1	5	91	1	5	35	6	4	1	3	6	3	3	1	0	14	13	0	2	9	2	0	2
Calopteryx_splendens	CalSpl	52612	banded demoiselle	Odonata	Insecta	OrthoDB 10v1	Odonata	polyphagous	Carnivore	86.7	0.2	8.7	4.6	86.5	1	1	1	5	0	1	2	15	18	6	0	22	0	5	20	0	5	43	7	3	0	3	8	1	3	1	1	19	8	2	3	11	2	0	3
Campodea_augens	CamAug	438502		Diplura	Entognatha	OrthoDB 10v1	Diplura	polyphagous	Omnivore	87.3	2.9	8.3	4.4	84.4	2	2	2	9	12	1	0	15	14	11	1	75	1	5	86	5	1	42	6	1	0	2	5	3	3	3	3	39	2	1	3	16	3	0	3
Camponotus_floridanus	CamFlo	104421	Florida carpenter ant	Hymenoptera	Insecta	OrthoDB 10v1	Hymenoptera	polyphagous	Omnivore	99	0.3	0.5	0.5	98.7	4	2	1	5	1	1	1	15	16	4	1	38	1	6	20	1	5	32	9	2	1	3	5	3	2	1	0	17	8	1	4	7	2	0	3
Cardiocondyla_obscurior	CarObs	286306		Hymenoptera	Insecta	OrthoDB 10v1	Hymenoptera	polyphagous	Omnivore	97.7	1.9	0.9	1.4	95.8	4	1	1	5	2	1	1	11	13	4	1	25	1	5	17	0	5	33	8	1	1	3	5	3	1	1	0	15	4	1	4	8	1	0	1
Catajapyx_aquilonaris	CatAqu	438503	i5k	Diplura	Entognatha	OrthoDB 10v1	Diplura	????	????	89.2	0.5	5.8	5	88.7	2	2	1	8	5	0	3	15	14	6	1	23	1	6	29	0	3	37	5	0	1	2	7	1	2	2	2	20	2	2	3	14	3	1	3
Centruroides_sculpturatus	CenScu	218467	Arizona bark scorpion	Scorpiones	Arachnida	OrthoDB 10v1	Arachnida	polyphagous	Carnivore	93	4.1	4.1	2.9	88.9	5	30	1	9	11	0	7	43	40	8	1	10	1	9	61	2	7	39	5	1	2	3	10	4	3	1	1	27	1	3	7	15	3	0	6
Cephus_cinctus	CepCin	211228	wheat stem sawfly	Hymenoptera	Insecta	OrthoDB 10v1	Hymenoptera	polyphagous	Omnivore	99.3	0.5	0.1	0.6	98.8	6	2	1	5	2	1	2	16	19	4	1	38	1	6	25	1	5	34	9	3	1	3	7	3	2	1	0	18	8	1	3	9	2	0	3
Ceratina_calcarata	CerCal	156304		Hymenoptera	Insecta	OrthoDB 10v1	Hymenoptera	polyphagous	Herbivore	97	1.7	1	2	95.3	5	1	1	5	1	1	1	15	17	4	1	26	1	6	24	1	5	34	9	3	1	2	5	3	2	1	0	18	5	1	4	7	2	0	3
Ceratitis_capitata	CerCap	7213	Mediterranean fruit fly	Diptera	Insecta	OrthoDB 10v1	Diptera	polyphagous	Herbivore	99.4	0.5	0.1	0.5	98.9	2	3	1	3	3	0	3	17	28	3	2	25	1	7	33	1	5	29	11	4	1	4	6	3	1	1	0	14	14	1	2	8	2	0	1
Ceratosolensolmsi_marchali	CerMar	326594		Hymenoptera	Insecta	OrthoDB 10v1	Hymenoptera	oligophagous	Herbivore	97.4	0.6	1	1.6	96.8	5	2	1	5	2	1	1	11	24	4	1	21	1	6	22	1	6	31	6	2	1	3	5	3	2	1	0	14	7	2	3	8	2	0	3
Chilo_suppressalis	ChiSup	168631	striped riceborer	Lepidoptera	Insecta	OrthoDB 10v1	Lepidoptera	oligophagous	Herbivore	54.1	0.7	19.3	26.6	53.4
Cimex_lectularius	CimLec	79782	bed bug	Hemiptera	Insecta	OrthoDB 10v1	Hemiptera	oligophagous	Carnivore	98.3	0.9	0.3	1.4	97.4	5	2	2	6	1	0	7	11	23	7	1	45	1	7	19	1	5	36	10	5	2	2	7	3	4	1	0	15	15	1	2	11	2	0	1
Clitarchus_hookeri	CliHoo	325643		Phasmatodea	Insecta	i5k	Phasmatodea	????	????	55.1	0.7	11.4	33.5	54.4
Clunio_marinus	CluMar	568069		Diptera	Insecta	OrthoDB 10v1	Diptera	polyphagous	Omnivore	92.6	0.8	0.8	6.6	91.8	2	0	1	5	0	0	3	13	11	4	2	32	2	9	29	1	1	26	5	2	0	2	6	2	2	2	0	14	6	1	2	9	3	0	2
Copidosoma_floridanum	CopFlo	29053		Hymenoptera	Insecta	OrthoDB 10v1	Hymenoptera	oligophagous	Carnivore	98	1.5	0.6	1.4	96.5	2	1	2	5	5	0	1	12	33	4	3	30	1	5	27	1	5	32	6	3	2	3	5	4	2	1	0	18	7	1	4	6	2	0	2
Culex_quinquefasciatus	CulQui	7176	Southern house mosquito	Diptera	Insecta	OrthoDB 10v1	Diptera	polyphagous	Omnivore	93.9	4	1.7	4.4	89.9	4	1	0	7	2	0	2	16	24	4	3	37	1	7	33	2	6	46	10	2	1	3	6	4	2	11	0	16	14	1	2	8	2	0	2
Cyphomyrmex_costatus	CypCos	456900		Hymenoptera	Insecta	OrthoDB 10v1	Hymenoptera	polyphagous	Herbivore	99.3	0.8	0.2	0.5	98.5	4	2	1	5	1	1	1	14	14	4	2	30	1	6	21	1	5	34	10	2	1	3	5	2	2	1	0	17	7	1	4	8	2	0	4
Danaus_plexippus	DanPle	13037	monarch butterfly	Lepidoptera	Insecta	OrthoDB 10v1	Lepidoptera	oligophagous	Herbivore	96.7	1.3	2.7	0.6	95.4	2	1	0	5	4	0	4	22	20	3	1	67	1	6	59	1	5	36	9	4	1	4	6	2	3	1	0	16	18	1	2	9	2	0	2
Daphnia_magna	DapMag	35525		Cladocera	Crustacea	OrthoDB 10v1	Crustacea	polyphagous	Omnivore	99.4	7.7	0.2	0.4	91.7	2	4	2	14	9	2	5	17	19	8	2	33	1	4	23	3	4	40	13	1	5	3	7	2	1	1	5	20	7	5	5	12	6	1	2
Daphnia_pulex	DapPul	6669		Cladocera	Crustacea	OrthoDB 10v1	Crustacea	polyphagous	Omnivore	94.7	1.3	2	3.3	93.4	1	4	1	15	6	1	4	16	14	7	2	24	1	3	18	2	3	33	12	1	4	2	6	1	1	1	4	22	4	5	4	16	4	2	1
Dendroctonus_ponderosae	DenPon	77166	mountain pine beetle	Coleoptera	Insecta	OrthoDB 10v1	Coleoptera	oligophagous	Herbivore	98.1	3.6	0.6	1.3	94.5	2	2	3	5	1	0	1	29	39	6	1	47	1	4	22	0	6	37	11	3	1	6	8	3	2	1	0	19	11	1	3	8	2	0	3
Diachasma_alloeum	DiaAll	454923		Hymenoptera	Insecta	OrthoDB 10v1	Hymenoptera	oligophagous	Carnivore	99	0.6	0	1	98.4	6	2	1	5	1	1	4	15	26	3	1	44	1	5	27	1	6	32	7	3	1	3	6	3	2	1	0	16	5	1	3	7	2	0	3
Diaphorina_citri	DiaCit	121845	Asian citrus psyllid	Hemiptera	Insecta	OrthoDB 10v1	Hemiptera	oligophagous	Herbivore	82.2	4.9	10.2	7.6	77.3	3	1	1	4	0	0	2	10	14	8	1	77	0	8	28	1	2	48	6	4	1	3	6	2	2	1	0	28	19	2	4	11	2	0	1
Dinoponera_quadriceps	DinQua	609295		Hymenoptera	Insecta	OrthoDB 10v1	Hymenoptera	polyphagous	Omnivore	99	0.8	0.5	0.5	98.2	3	1	1	5	1	1	1	16	16	4	1	25	1	6	20	1	5	32	9	2	1	3	5	3	2	1	0	17	7	1	3	7	2	0	3
Diuraphis_noxia	DiuNox	143948	Russian wheat aphid	Hemiptera	Insecta	OrthoDB 10v1	Hemiptera	oligophagous	Herbivore	92.6	1.9	3.1	4.3	90.7	2	1	0	7	0	0	4	9	21	7	7	54	0	3	23	1	4	34	11	2	1	4	6	2	3	16	0	17	13	1	2	7	1	0	0
Drosophila_ananassae	DroAna	7217		Diptera	Insecta	OrthoDB 10v1	Diptera	polyphagous	Herbivore	99.5	0.9	0.1	0.4	98.6	2	2	1	5	3	0	3	15	28	3	4	32	1	8	45	1	5	51	9	3	2	3	7	3	2	1	0	15	13	1	2	10	2	0	2
Drosophila_biarmipes	DroBia	125945		Diptera	Insecta	OrthoDB 10v1	Diptera	polyphagous	Herbivore	99.6	0.7	0.1	0.3	98.9	2	2	1	5	4	0	3	15	27	3	3	31	1	8	42	1	5	48	9	3	2	3	7	3	2	1	0	15	13	1	2	9	2	0	1
Drosophila_bipectinata	DroBip	42026		Diptera	Insecta	OrthoDB 10v1	Diptera	polyphagous	Herbivore	99.1	1.2	0.2	0.7	97.9	3	3	1	5	3	0	3	14	34	3	4	35	1	8	45	1	5	48	9	3	2	3	7	3	2	1	0	16	12	1	2	10	2	0	1
Drosophila_busckii	DroBus	30019		Diptera	Insecta	OrthoDB 10v1	Diptera	polyphagous	Herbivore	98.2	3.3	0.8	1	94.9	2	1	1	5	3	0	5	14	32	3	3	32	2	9	46	1	7	42	11	5	1	3	7	3	2	1	0	16	13	1	2	9	2	0	2
Drosophila_elegans	DroEle	30023		Diptera	Insecta	OrthoDB 10v1	Diptera	polyphagous	Herbivore	99.7	0.8	0	0.3	98.9	6	4	1	5	4	0	3	16	28	4	3	31	3	8	43	1	5	46	10	3	2	4	9	3	2	1	0	18	11	1	2	10	2	0	1
Drosophila_erecta	DroEre	7220		Diptera	Insecta	OrthoDB 10v1	Diptera	polyphagous	Herbivore	99.6	0.6	0	0.4	99	2	2	1	5	4	0	3	15	24	3	3	30	1	8	41	1	5	50	9	3	2	3	7	3	2	1	0	15	11	1	2	10	2	0	1
Drosophila_eugracilis	DroEug	29029		Diptera	Insecta	OrthoDB 10v1	Diptera	polyphagous	Herbivore	99.6	0.6	0.1	0.3	99	4	3	1	5	4	0	4	16	27	3	3	37	3	8	54	1	5	50	12	3	2	3	9	3	2	1	0	16	10	1	2	10	2	0	1
Drosophila_ficusphila	DroFic	30025		Diptera	Insecta	OrthoDB 10v1	Diptera	polyphagous	Herbivore	99.3	1	0	0.7	98.3	3	2	1	5	4	0	4	15	28	4	3	32	2	9	50	1	5	48	9	3	2	3	7	3	2	1	0	17	14	1	2	10	2	0	2
Drosophila_grimshawi	DroGri	7222		Diptera	Insecta	OrthoDB 10v1	Diptera	polyphagous	Herbivore	99.7	2.3	0.1	0.2	97.4	2	1	1	7	3	0	3	16	29	4	3	32	1	10	40	1	3	46	9	3	1	3	8	4	2	1	0	17	9	1	2	11	2	0	2
Drosophila_hydei	DroHyd	7224		Diptera	Insecta	OrthoDB 10v1	Diptera	polyphagous	Omnivore	99.3	1.3	0.3	0.4	98	2	1	1	5	3	0	3	14	28	3	3	35	2	9	37	1	5	40	10	3	1	3	9	3	2	1	0	15	10	1	1	10	2	0	1
Drosophila_melanogaster	DroMel	7227	vinegar fly	Diptera	Insecta	FlyBase	Diptera	polyphagous	Omnivore	NA	NA	NA	NA	NA	2	2	1	5	4	0	3	15	27	3	3	31	1	8	41	1	5	49	9	3	2	3	7	3	2	1	0	15	11	1	2	10	2	0	1
Drosophila_mojavensis	DroMoj	7230		Diptera	Insecta	OrthoDB 10v1	Diptera	oligophagous	Herbivore	99.5	1.2	0.1	0.4	98.3	2	1	1	5	3	0	4	15	28	3	3	32	1	9	39	1	5	42	10	3	1	3	6	3	3	1	0	16	12	1	2	10	2	0	1
Drosophila_obscura	DroObs	7282		Diptera	Insecta	OrthoDB 10v1	Diptera	polyphagous	Herbivore	99.4	2.7	0.3	0.3	96.7	6	3	1	6	4	0	3	16	29	3	3	42	3	8	42	1	5	48	11	3	3	3	12	3	2	1	0	18	13	1	2	10	2	0	1
Drosophila_pseudoobscura	DroPse	7237		Diptera	Insecta	OrthoDB 10v1	Diptera	polyphagous	Herbivore	98.3	2.1	0.5	1.2	96.2	2	2	1	5	4	0	3	15	25	3	4	33	1	8	42	1	5	51	9	3	2	3	7	3	2	1	0	15	12	1	2	10	2	0	2
Drosophila_rhopaloa	DroRho	1041015		Diptera	Insecta	OrthoDB 10v1	Diptera	polyphagous	Herbivore	99	1.7	0.5	0.5	97.3	2	2	1	5	4	0	3	14	25	3	3	31	1	8	44	1	4	53	10	3	2	3	8	4	2	1	0	19	12	1	2	10	2	0	1
Drosophila_serrata	DroSer	7274		Diptera	Insecta	OrthoDB 10v1	Diptera	polyphagous	Herbivore	99.7	3.1	0	0.3	96.6	3	2	1	5	5	0	4	15	25	4	3	32	1	9	44	1	5	47	9	3	1	3	9	3	2	1	0	17	11	1	2	10	3	0	1
Drosophila_takahashii	DroTak	29030		Diptera	Insecta	OrthoDB 10v1	Diptera	polyphagous	Herbivore	99.6	1	0.1	0.3	98.6	3	2	1	5	4	0	3	17	27	3	3	31	1	8	45	1	5	50	9	3	2	3	7	3	2	3	0	16	9	1	2	10	2	0	1
Drosophila_virilis	DroVir	7244		Diptera	Insecta	OrthoDB 10v1	Diptera	polyphagous	Omnivore	99.3	1.2	0.2	0.5	98.1	2	1	1	5	3	0	3	15	28	3	3	36	1	9	44	1	5	46	9	3	1	3	6	3	2	1	0	18	11	1	3	10	2	0	1
Drosophila_willistoni	DroWil	7260		Diptera	Insecta	OrthoDB 10v1	Diptera	polyphagous	Herbivore	99.5	1.6	0.2	0.3	97.9	2	2	1	5	4	0	3	14	31	3	3	33	1	8	50	1	5	44	9	3	2	3	7	3	2	1	0	15	13	1	2	10	2	0	1
Drosophila_yakuba	DroYak	7245		Diptera	Insecta	OrthoDB 10v1	Diptera	polyphagous	Herbivore	99.4	2.3	0.2	0.4	97.1	2	2	0	5	4	0	3	15	27	3	3	31	1	8	45	1	5	52	9	3	2	3	8	3	2	1	0	15	11	1	2	10	2	0	1
Dufourea_novaeangliae	DufNov	178035	pickerel bee	Hymenoptera	Insecta	OrthoDB 10v1	Hymenoptera	oligophagous	Herbivore	99.5	0.3	0.1	0.4	99.2	5	1	1	5	1	0	1	16	17	4	1	28	1	6	23	1	5	34	7	3	1	3	5	3	2	1	0	16	7	1	4	7	2	0	3
Ephemera_danica	EphDan	1049336	Green drake mayfly	Ephemeroptera	Insecta	OrthoDB 10v1	Ephemeroptera	polyphagous	Omnivore	89.5	1.7	6.8	3.7	87.8	2	2	1	4	3	1	2	20	16	6	1	21	1	6	27	0	3	34	16	4	1	2	9	2	5	1	3	20	7	2	2	14	1	0	4
Eufriesea_mexicana	EufMex	516756		Hymenoptera	Insecta	OrthoDB 10v1	Hymenoptera	oligophagous	Herbivore	98.1	0.5	0.7	1.2	97.6	5	1	1	5	2	1	1	16	17	4	1	30	1	6	23	1	5	33	9	3	1	2	5	3	2	1	0	15	7	1	4	7	2	0	3
Euglossa_dilemma	EugDil	1507135	green orchid bee	Hymenoptera	Insecta	OrthoDB 10v1	Hymenoptera	poly or oligo	Herbivore	88.7	0.4	6.8	4.5	88.3	5	1	1	5	2	1	1	15	12	3	1	25	1	6	22	1	5	29	7	2	1	3	5	3	2	1	0	14	5	1	4	8	2	0	3
Eurytemora_affinis	EurAff	88015		Calanoida	Crustacea	OrthoDB 10v1	Crustacea	polyphagous	Omnivore	92.9	2.1	2.8	4.3	90.8	4	5	3	7	8	2	2	29	13	21	1	41	1	5	34	2	4	41	6	5	5	7	7	0	4	2	3	29	4	3	2	13	8	1	2
Euroglyphus_maynei	EurMay	6958	house dust mite	Sarcoptiformes	Arachnida	OrthoDB 10v1	Arachnida	oligophagous	Omnivore	56.3	0.4	22	21.7	55.9
Folsomia_candida	FolCan	158441		Collembola	Entognatha	OrthoDB 10v1	Collembola	oligophagous	Herbivore	98.4	1.6	0.4	1.2	96.8	7	2	1	7	9	2	5	19	16	15	11	36	1	5	33	6	9	44	14	11	3	2	8	6	1	5	3	43	3	2	3	13	10	1	3
Fopius_arisanus	FopAri	64838		Hymenoptera	Insecta	OrthoDB 10v1	Hymenoptera	oligophagous	Omnivore	96.6	0.5	0.6	2.8	96.1	5	2	1	5	0	1	3	16	23	4	1	45	1	3	21	1	4	30	6	3	1	3	7	2	2	1	0	14	4	1	3	6	2	0	3
Frankliniella_occidentalis	FraOcc	133901	western flower thrips	Thysanoptera	Insecta	OrthoDB 10v1	Thysanoptera	polyphagous	Herbivore	98.1	1.3	1.1	0.8	96.8	5	2	1	5	1	0	4	14	27	5	2	41	1	5	31	1	5	34	11	5	2	3	7	4	3	2	0	16	12	1	3	12	3	0	3
Galleria_mellonella	GalMel	7137	Greater Wax Moth	Lepidoptera	Insecta	Lepbase	Lepidoptera	oligophagous	Omnivore	92.5	1.8	4.6	2.9	90.7	1	1	0	5	3	0	3	24	20	3	1	77	0	3	65	0	6	37	6	4	1	3	6	3	3	1	0	16	17	2	2	8	3	0	2
Galendromus_occidentalis	GalOcc	34638	Western Predatory Mite	Mesostigmata	Arachnida	OrthoDB 10v1	Arachnida	oligophagous	Carnivore	95.7	3.8	0.6	3.7	91.9	4	2	1	4	4	0	2	29	11	26	0	10	2	5	35	2	8	34	7	6	0	7	5	5	1	1	0	25	1	2	5	9	3	1	3
Galloisiana_yuasai	GalYua	378494		Grylloblattodea	Insecta	OrthoDB 10v1	Grylloblattodea	polyphagous	Carnivore	77.5	7.2	13.5	9	70.3	7	2	1	6	1	0	2	19	19	2	1	40	1	7	30	0	4	49	12	1	0	2	10	2	2	1	0	19	6	1	4	13	2	0	0
Gerris_buenoi	GerBue	56086	water strider	Hemiptera	Insecta	OrthoDB 10v1	Hemiptera	polyphagous	Carnivore	74.9	0.8	17.9	7.2	74.1
Glossina_austeni	GloAus	7395		Diptera	Insecta	OrthoDB 10v1	Diptera	oligophagous	Carnivore	96.6	2.6	0.3	3.1	94	2	2	1	5	3	0	3	14	18	4	2	14	0	6	39	1	5	37	9	2	1	3	10	2	2	1	0	12	14	1	2	7	2	0	1
Glossina_brevipalpis	GloBre	37001		Diptera	Insecta	OrthoDB 10v1	Diptera	oligophagous	Carnivore	88.3	1.6	0.8	10.9	86.7	2	2	1	4	3	0	3	15	18	2	2	13	1	6	34	1	5	33	8	2	1	2	9	2	2	0	0	12	15	1	2	9	2	0	1
Glossina_fuscipes	GloFus	201502	tsetse fly	Diptera	Insecta	i5k	Diptera	????	????	91.2	2.7	1.2	7.6	88.5	3	2	1	4	3	0	3	13	19	4	2	15	1	6	30	1	6	34	8	2	1	3	9	2	1	1	0	12	17	1	2	7	1	0	1
Glossina_morsitans	GloMor	7394		Diptera	Insecta	OrthoDB 10v1	Diptera	oligophagous	Carnivore	93.7	2.6	1.3	5	91.1	2	2	1	3	3	0	3	14	14	4	1	14	1	5	28	1	6	29	7	2	1	4	7	2	2	1	0	11	13	1	1	8	2	0	1
Glossina_palpalis	GloPal	7397		Diptera	Insecta	OrthoDB 10v1	Diptera	oligophagous	Carnivore	90.4	2.4	1.4	8.2	88	2	2	1	3	2	0	3	13	18	4	2	15	0	5	35	1	5	36	7	2	1	3	7	2	2	1	0	15	16	1	2	8	1	0	1
Habropoda_laboriosa	HabLab	597456		Hymenoptera	Insecta	OrthoDB 10v1	Hymenoptera	oligophagous	Herbivore	99.1	0.2	0.4	0.5	98.9	5	1	1	5	1	1	1	15	17	4	1	29	1	6	22	1	5	34	8	3	1	3	5	3	2	1	0	17	7	1	4	8	2	0	3
Halyomorpha_halys	HalHal	286706	brown marmorated stink bug	Hemiptera	Insecta	OrthoDB 10v1	Hemiptera	polyphagous	Herbivore	98.2	1.8	0.7	1.1	96.4	4	2	2	6	0	0	6	15	30	6	1	90	1	10	49	1	5	42	9	4	1	3	6	2	4	1	0	18	15	1	3	10	2	0	1
Harpegnathos_saltator	HarSal	610380	Jerdon's jumping ant	Hymenoptera	Insecta	OrthoDB 10v1	Hymenoptera	polyphagous	Carnivore	99.5	0.8	0.2	0.3	98.7	3	1	1	5	3	1	1	13	15	4	1	27	1	6	25	1	5	31	9	2	1	3	5	3	2	1	0	17	9	1	4	7	2	0	3
Helicoverpa_armigera	HelArm	29058	cotton bollworm	Lepidoptera	Insecta	NCBI	Lepidoptera	polyphagous	Omnivore	97.9	0.8	1	1.1	97.1	2	1	0	7	5	0	1	24	31	4	1	74	1	4	77	1	5	37	7	3	1	3	5	4	3	1	0	16	21	1	1	9	2	0	2
Heliconiuserato_lativitta	HelLat	246812	red postman butterfly	Lepidoptera	Insecta	OrthoDB 10v1	Lepidoptera	oligophagous	Herbivore	68	1.1	11.8	20.2	66.9
Heliconius_melpomene	HelMel	34740	postman butterfly	Lepidoptera	Insecta	OrthoDB 10v1	Lepidoptera	oligophagous	Herbivore	97.2	0.6	1.5	1.3	96.6	2	1	0	6	1	0	2	24	23	5	1	98	1	7	72	2	5	40	10	4	1	3	6	3	3	1	0	16	18	1	2	10	2	0	2
Heliothis_virescens	HelVir	7102		Lepidoptera	Insecta	i5k	Lepidoptera	polyphagous	Omnivore	88.7	1.3	3.4	7.9	87.4	2	1	0	6	4	0	2	23	25	4	1	62	1	4	75	0	3	37	7	4	1	3	5	5	3	1	0	15	18	1	1	9	2	0	2
Helicoverpa_zea	HelZea	7113	Corn earworm	Lepidoptera	Insecta	CSIRO	Lepidoptera	polyphagous	Omnivore	92.7	0.6	2.9	4.4	92.1	1	1	0	7	4	0	2	23	28	3	1	61	1	3	70	1	5	38	6	3	1	3	4	4	3	1	0	15	21	0	1	9	2	0	2
Holacanthella_duospinosa	HolDuo	1983282		Poduromorpha	Insecta	i5k	Poduromorpha	????	????	75.2	3.1	5.1	19.7	72.1	6	0	1	6	2	0	4	9	7	6	4	16	1	6	17	2	5	32	8	3	3	1	3	0	1	1	0	15	1	2	2	6	7	0	4
Homo_sapiens	HomSap	9606	Human	Mammal	Mammal	Uniprot	Mammal	NA	NA	NA	NA	NA	NA	NA	7	7	2	9	5	2	5	14	9	4	3	14	2	13	28	3	5	53	11	6	3	4	10	2	1	2	3	31	4	4	11	14	10	1	3
Homalodisca_vitripennis	HomVit	197043	glassy winged sharpshooter	Hemiptera	Insecta	OrthoDB 10v1	Hemiptera	polyphagous	Herbivore	55.9	1.7	32.5	11.6	54.2
Hyalella_azteca	HyaAzt	294128		Amphipoda	Crustacea	OrthoDB 10v1	Crustacea	polyphagous	Omnivore	95.4	1.1	2	2.6	94.3	2	9	1	7	6	2	3	27	10	11	1	30	1	8	44	3	3	32	10	2	2	3	8	3	10	3	4	22	5	2	5	12	6	1	1
Ixodes_scapularis	IxoSca	6945	deer tick	Ixodida	Arachnida	OrthoDB 10v1	Arachnida	oligophagous	Carnivore	78	1.2	12.6	9.4	76.8	3	3	1	4	6	0	1	81	11	5	0	15	1	15	44	1	4	34	5	2	2	2	9	1	1	2	2	22	1	2	3	8	2	0	5
Ladona_fulva	LadFul	123851	scarce chaser	Odonata	Insecta	OrthoDB 10v1	Odonata	poluphagous	Carnivore	80	1.7	14.4	5.6	78.3	1	2	1	5	1	1	2	17	22	5	0	29	0	5	27	1	4	36	9	3	1	3	9	1	2	1	1	17	12	2	3	11	2	0	3
Lasioglossum_albipes	LasAlb	88501		Hymenoptera	Insecta	OrthoDB 10v1	Hymenoptera	polyphagous	Herbivore	98	2	1.1	0.9	96	5	0	1	5	2	0	1	17	14	4	1	31	1	6	23	1	5	36	9	3	1	3	3	2	2	1	0	16	3	1	4	8	2	0	3
Lasius_niger	LasNig	67767	black garden ant	Hymenoptera	Insecta	OrthoDB 10v1	Hymenoptera	polyphagous	Omnivore	81.1	0.5	7.3	11.6	80.6	2	2	1	5	2	0	1	14	14	3	0	25	0	5	16	0	3	25	6	0	1	2	6	2	1	1	0	12	4	1	4	8	2	0	2
Leptinotarsa_decemlineata	LepDec	7539	Colorado potato beetle	Coleoptera	Insecta	OrthoDB 10v1	Coleoptera	oligophagous	Herbivore	95.7	1	1.9	2.4	94.7	2	2	1	5	2	0	4	30	37	7	1	100	1	2	34	0	6	38	8	2	1	13	7	3	3	0	0	17	14	1	3	9	3	0	3
Leptotrombidium_deliense	LepDel	299467	scrub typhus mite	Trombidiformes	Arachnida	i5k	Arachnida	????	????	82.9	1	6.7	10.4	81.9	2	3	1	5	2	0	0	13	8	9	0	13	1	4	20	0	2	34	12	10	0	3	8	3	2	2	1	29	4	2	3	9	3	1	3
Lepeophtheirus_salmonis	LepSal	72036	salmon louse	Siphonostomatoida	Crustacea	OrthoDB 10v1	Siphonostomatoida	oligophagous	Carnivore	85.1	2.1	3.8	11.1	83	3	2	0	5	2	2	2	15	5	6	2	30	0	5	25	0	3	28	4	2	1	4	6	1	2	1	2	21	3	1	4	9	6	0	1
Lerema_accius	LerAcc	691651		Lepidoptera	Insecta	Lepbase	Lepidoptera	????	????	89.2	0.3	4.4	6.4	88.9	2	1	0	5	3	0	3	23	33	5	1	77	0	5	71	1	5	36	7	4	1	3	6	3	2	1	0	13	17	1	1	9	2	0	1
Limnephilus_lunatus	LimLun	1218281		Trichoptera	Insecta	OrthoDB 10v1	Trichoptera	polyphagous	Omnivore	42.4	1	28.1	29.5	41.4
Limulus_polyphemus	LimPol	6850	Atlantic horseshoe crab	Xiphosura	Merostomata	OrthoDB 10v1	Xiphosura	polyphagous	Carnivore	93.7	13.6	4.3	2	80.1	16	11	2	9	5	0	4	34	14	17	0	21	0	13	56	5	12	60	12	3	4	6	16	5	3	2	3	57	7	5	9	22	8	2	1
Linepithema_humile	LinHum	83485	Argentine ant	Hymenoptera	Insecta	OrthoDB 10v1	Hymenoptera	polyphagous	Omnivore	98.4	1	0.1	1.5	97.4	4	2	1	5	1	1	1	13	16	4	1	31	1	6	17	1	5	31	8	2	1	3	5	3	2	1	0	17	7	1	4	7	2	0	3
Locusta_migratoria	LocMig	7004	migratory locust	Orthoptera	Insecta	OrthoDB 10v1	Orthoptera	oligophagous	Herbivore	82.1	4.3	11.3	6.6	77.8	2	1	1	7	1	0	6	17	35	4	0	36	1	7	57	1	5	40	10	3	1	2	10	4	0	1	0	17	11	1	1	8	2	0	3
Lucilia_cuprina	LucCup	7375	Australian sheep blowfly	Diptera	Insecta	OrthoDB 10v1	Diptera	oligophagous	Omnivore	99	0.2	0.5	0.5	98.8	2	3	0	5	5	0	3	17	31	3	3	23	1	7	47	2	6	35	11	3	1	3	9	2	2	2	0	14	9	3	2	8	2	0	1
Lutzomyia_longipalpis	LutLon	7200	sandfly	Diptera	Insecta	OrthoDB 10v1	Diptera	polyphagous	Omnivore	78.7	3.4	3.8	17.5	75.3	4	2	1	4	1	0	1	12	24	1	0	24	1	6	25	1	1	25	6	2	0	3	5	1	1	1	0	11	6	1	2	6	2	0	1
Macrocentrus_cingulum	MacCin	535359		Hymenoptera	Insecta	OrthoDB 10v1	Hymenoptera	oligophagous	carnivore	87.8	1.8	1.5	10.7	86	4	1	2	5	1	1	1	13	13	3	1	26	0	5	15	1	5	27	8	3	1	3	5	5	2	1	0	15	3	1	2	5	1	0	2
Manduca_sexta	ManSex	7130	tobacco hornworm	Lepidoptera	Insecta	OrthoDB 10v1	Lepidoptera	oligophagous	Herbivore	91.7	2.9	4.3	4	88.8	2	0	0	6	5	0	3	24	26	4	1	64	1	5	62	2	5	39	9	3	1	3	7	3	2	1	0	18	19	1	2	10	2	0	2
Mayetiola_destructor	MayDes	39758	Hessian fly	Diptera	Insecta	OrthoDB 10v1	Diptera	oligophagous	Herbivore	93.8	1.2	2.6	3.6	92.6	3	0	0	4	1	0	2	13	14	3	1	35	1	7	24	0	4	32	5	0	0	3	8	4	2	1	0	14	8	1	1	6	2	0	1
Medauroidea_extradentata	MedExt	614211	Stick bug	Phasmatodea	Insecta	i5k	Phasmatodea	????	????	39.5	0.8	40.2	20.3	38.7
Megachile_rotundata	MegRot	143995	alfalfa leafcutting bee	Hymenoptera	Insecta	OrthoDB 10v1	Hymenoptera	polyphagous	Herbivore	98	0.2	0.2	1.8	97.8	5	1	1	5	2	1	1	17	16	3	1	35	1	6	25	1	5	34	9	3	1	2	5	3	2	1	0	16	7	1	4	7	2	0	3
Melitaea_cinxia	MelCin	113334	Glanville fritillary	Lepidoptera	Insecta	OrthoDB 10v1	Lepidoptera	oligophagous	Herbivore	65.7	0.7	18.7	15.6	65
Melipona_quadrifasciata	MelQua	166423		Hymenoptera	Insecta	OrthoDB 10v1	Hymenoptera	polyphagous	Herbivore	98.5	0.6	0.9	0.6	97.9	5	0	0	5	2	1	1	16	17	4	1	27	1	6	22	1	4	34	9	3	1	3	5	2	2	1	0	17	6	1	3	8	2	0	3
Mengenilla_moldrzyki	MenMol	1155016	i5k	Strepsiptera	Insecta	OrthoDB 10v1	Strepsiptera	????	????	65.7	0.5	21.6	12.7	65.2
Microplitis_demolitor	MicDem	69319		Hymenoptera	Insecta	OrthoDB 10v1	Hymenoptera	oligophagous	Carnivore	99.2	1.4	0.1	0.7	97.8	5	1	1	5	1	1	2	14	17	4	1	30	1	6	30	1	5	30	7	3	1	3	6	3	2	1	0	16	7	1	3	6	1	0	3
Monomorium_pharaonis	MonPha	307658	pharaoh ant	Hymenoptera	Insecta	OrthoDB 10v1	Hymenoptera	polyphagous	Omnivore	98.6	0.5	0.8	0.6	98.1	5	3	2	5	1	1	1	15	17	4	2	34	1	6	25	1	4	34	9	2	1	4	6	3	2	1	0	18	8	1	4	9	2	0	3
Musca_domestica	MusDom	7370	house fly	Diptera	Insecta	OrthoDB 10v1	Diptera	polyphagous	Omnivore	99.5	2	0.3	0.2	97.5	2	5	1	5	3	0	3	24	31	3	2	30	1	8	38	1	6	34	11	2	2	3	7	3	2	1	0	14	8	1	2	8	2	0	1
Myzus_cerasi	MyzCer	93721	Black Cherry Aphid	Hemiptera	Insecta	OrthoDB 10v1	Hemiptera	oligophagous	Herbivore	87.9	2.3	4.6	7.5	85.6	1	0	1	5	0	0	3	10	18	6	4	50	0	2	18	0	5	42	12	2	1	5	6	2	2	11	0	12	14	1	2	10	0	0	0
Myzus_persicae	MyzPer	13164	green peach aphid	Hemiptera	Insecta	OrthoDB 10v1	Hemiptera	polyphagous	Herbivore	97.9	2.9	0.8	1.3	95	2	1	1	7	0	0	9	10	27	5	13	60	0	4	22	2	4	36	10	2	1	4	5	2	3	19	0	14	15	1	2	9	1	0	0
Nasonia_vitripennis	NasVit	7425	jewel wasp	Hymenoptera	Insecta	OrthoDB 10v1	Hymenoptera	oligophagous	Carnivore	98.1	1.6	0.4	1.5	96.5	5	1	3	5	2	1	2	12	35	3	1	44	1	6	24	1	5	33	8	3	2	3	7	3	2	1	0	18	9	1	3	6	2	0	3
Neodiprion_lecontei	NeoLec	441921	red pine sawfly	Hymenoptera	Insecta	OrthoDB 10v1	Hymenoptera	oligophagous	Herbivore	99.7	0.2	0.1	0.2	99.5	5	2	1	5	1	1	2	18	29	4	2	53	1	6	42	1	5	34	9	3	1	3	7	3	2	1	0	18	7	1	4	8	2	0	3
Nezara_viridula	NezVir	85310	southern green stink bug	Hemiptera	Insecta	Denecke et. al 2020	Hemiptera	polyphagous	Herbivore	96.8	5.2	1.4	1.8	91.6	4	2	2	6	0	0	5	17	22	5	1	69	2	10	39	2	6	77	9	2	1	3	6	4	0	1	0	24	13	0	4	11	2	0	1
Nicrophorus_vespilloides	NicVes	110193		Coleoptera	Insecta	OrthoDB 10v1	Coleoptera	polyphagous	Carnivore	99.5	1.1	0.1	0.4	98.4	3	1	2	5	3	0	2	17	19	7	2	43	1	3	32	0	6	39	8	2	1	3	6	2	3	1	0	15	8	1	3	8	2	0	3
Nilaparvata_lugens	NilLug	108931	brown planthopper	Hemiptera	Insecta	OrthoDB 10v1	Hemiptera	oligophagous	Herbivore	96.3	8	2	1.7	88.3	4	3	4	7	0	0	3	16	29	8	2	55	1	11	33	2	6	50	10	3	1	5	8	2	4	1	0	28	16	2	4	16	4	0	1
Nylanderia_fulva	NylFul	613905		Hymenoptera	Insecta	i5k	Hymenoptera	????	????	98.1	2.8	0.1	1.8	95.3	4	2	1	5	3	1	1	15	15	4	1	35	1	6	21	1	6	33	10	2	2	4	4	3	2	1	0	18	7	1	8	8	3	0	3
Oncopeltus_fasciatus	OncFas	7536	large milkweed bug	Hemiptera	Insecta	OrthoDB 10v1	Hemiptera	oligophagous	Herbivore	72.9	1.8	21.4	5.7	71.1
Onthophagus_taurus	OntTau	166361	horned dung beetle	Coleoptera	Insecta	OrthoDB 10v1	Coleoptera	oligophagous	Omnivore	99.6	1.5	0.1	0.3	98.1	3	2	2	5	1	0	3	21	31	6	1	50	1	4	29	0	6	39	7	2	1	3	5	2	3	1	0	18	11	1	2	9	2	0	3
Ooceraea_biroi	OocBir	2015173	clonal raider ant	Hymenoptera	Insecta	OrthoDB 10v1	Hymenoptera	oligophagous	Carnivore	99.3	1	0.4	0.3	98.3	4	2	1	5	2	1	1	14	16	4	1	28	1	6	20	0	5	33	9	2	1	3	5	3	2	1	0	18	8	1	4	8	2	0	3
Operophtera_brumata	OpeBru	104452	winter moth	Lepidoptera	Insecta	OrthoDB 10v1	Lepidoptera	oligophagous	Herbivore	74.4	1.7	15.3	10.3	72.7
Orchesella_cincta	OrcCin	48709		Collembola	Entognatha	OrthoDB 10v1	Collembola	polyphagous	Omnivore	86.2	4.3	3.9	9.9	81.9	3	1	1	7	7	2	4	10	9	9	2	28	2	5	30	2	7	40	12	17	4	2	9	3	0	1	4	41	3	2	4	9	4	1	5
Orussus_abietinus	OruAbi	222816		Hymenoptera	Insecta	OrthoDB 10v1	Hymenoptera	oligophagous	Carnivore	98.4	0.7	0.5	1.1	97.7	5	2	1	5	1	1	2	14	17	3	1	25	1	6	18	1	5	32	7	3	1	3	5	2	2	1	0	16	8	1	2	8	2	0	3
Oryctes_borbonicus	OryBor	1629725	i5k	Coleoptera	Insecta	OrthoDB 10v1	Coleoptera	????	Herbivore	68	0.4	10.9	21.1	67.6
Ostrinia_furnacalis	OstFur	93504		Lepidoptera	Insecta	Lepbase	Lepidoptera	????	????	98.5	2.3	0.9	0.6	96.2	1	1	0	7	6	0	2	26	28	5	1	89	1	4	78	1	6	37	6	5	1	3	6	3	3	1	0	16	19	1	1	9	4	0	3
Pachypsylla_venusta	PacVen	38123	hackberry petiole gall psyllid	Hemiptera	Insecta	OrthoDB 10v1	Hemiptera	oligophagous	Herbivore	53.9	0.9	25.9	20.2	53
Papilio_glaucus	PapGla	45779	eastern tiger swallowtail	Lepidoptera	Insecta	OrthoDB 10v1	Lepidoptera	????	Herbivore	90.9	0.9	4.5	4.6	90	1	1	0	4	3	0	2	22	20	2	0	54	1	4	54	1	5	37	9	4	1	3	6	3	2	1	0	17	14	1	2	9	2	0	2
Papilio_polytes	PapPol	76194	common Mormon	Lepidoptera	Insecta	OrthoDB 10v1	Lepidoptera	oligophagous	Herbivore	94.6	0.4	2.7	2.7	94.2	2	1	0	6	5	0	3	21	26	3	1	74	1	5	77	1	3	37	5	4	0	3	6	3	3	1	0	14	18	1	1	9	2	0	2
Papilio_xuthus	PapXut	66420	Asian swallowtail	Lepidoptera	Insecta	OrthoDB 10v1	Lepidoptera	oligophagous	Herbivore	99.2	0.3	0.1	0.7	98.9	2	1	0	6	5	0	3	22	24	4	1	81	1	6	72	1	5	34	7	4	0	3	8	3	3	1	0	17	19	1	3	15	2	0	2
Parhyale_hawaiensis	ParHaw	317513	amphipods	Amphipoda	Crustacea	Pavlopoulos	Crustacea	????	????	95.8	2.2	0.9	3.3	93.6	2	3	1	5	5	3	3	27	6	6	1	38	1	8	56	2	3	31	3	2	1	3	7	4	7	2	4	16	5	2	5	13	4	0	1
Parasteatoda_tepidariorum	ParTep	114398	common house spider	Araneae	Arachnida	OrthoDB 10v1	Arachnida	polyphagous	Carnivore	97.3	4.4	1.5	1.2	92.9	4	6	2	7	7	0	2	78	71	10	0	15	2	13	46	1	7	35	4	3	0	6	8	4	8	3	1	31	4	4	5	14	4	0	4
Pediculus_humanus	PedHum	121225		Phthiraptera	Insecta	OrthoDB 10v1	Phthiraptera	oligophagous	Carnivore	96.7	0.4	2.5	0.8	96.3	3	1	1	6	1	1	2	14	16	6	2	20	1	5	18	1	6	39	8	2	1	3	7	1	2	1	0	16	7	1	3	10	2	0	0
Phlebotomus_papatasi	PhlPap	29031	sandfly	Diptera	Insecta	OrthoDB 10v1	Diptera	oligophagous	Omnivore	65.8	2.8	13.1	21.1	63
Phoebis_sennae	PhoSen	40077		Lepidoptera	Insecta	i5k	Lepidoptera	????	????	92.6	1.8	2.7	4.7	90.8	2	2	0	6	2	0	3	17	22	5	1	74	1	4	60	1	5	36	8	5	1	3	6	2	2	1	0	16	15	1	3	9	2	0	2
Pieris_rapae	PieRap	64459	cabbage white	Lepidoptera	Insecta	OrthoDB 10v1	Lepidoptera	oligophagous	Herbivore	99.3	0.7	0.1	0.6	98.6	2	2	0	6	4	0	3	24	23	6	1	80	1	5	67	1	5	35	7	4	1	3	6	3	3	1	0	16	19	1	2	10	2	0	2
Plutella_xylostella	PluXyl	51655	diamondback moth	Lepidoptera	Insecta	OrthoDB 10v1	Lepidoptera	oligophagous	Herbivore	91	12.9	3.4	5.6	78.1	4	1	0	6	6	0	2	27	50	5	0	106	1	8	87	3	5	50	7	5	2	4	7	2	3	1	0	18	18	3	5	5	2	0	1
Pogonomyrmex_barbatus	PogBar	144034	red harvester ant	Hymenoptera	Insecta	OrthoDB 10v1	Hymenoptera	polyphagous	Herbivore	97.1	0.4	2	0.9	96.7	4	2	1	5	1	1	1	14	17	3	2	29	1	6	21	1	4	33	8	2	1	2	5	3	2	1	0	17	7	1	3	8	2	0	3
Polistes_canadensis	PolCan	91411	neotropical red paper wasp	Hymenoptera	Insecta	OrthoDB 10v1	Hymenoptera	polyphagous	Carnivore	99.4	0.5	0	0.6	98.9	5	1	1	5	0	1	1	14	16	4	1	26	1	6	21	1	5	32	9	3	1	2	5	3	2	1	0	16	5	1	3	7	2	0	3
Polypedilum_nubifer	PolNub	54969		Diptera	Insecta	OrthoDB 10v1	Diptera	oligophagous	Herbivore	96.9	1.7	1.6	1.5	95.2	3	1	1	6	2	0	15	19	24	4	2	41	6	8	37	2	5	37	14	2	2	3	5	3	0	4	0	23	9	1	2	9	3	0	1
Polypedilum_vanderplanki	PolVan	319348	sleeping chironomid	Diptera	Insecta	OrthoDB 10v1	Diptera	oligophagous	Herbivore	96.5	1.9	1.9	1.6	94.6	3	1	3	6	1	0	11	17	24	4	3	42	3	9	42	1	6	37	15	2	3	3	6	2	2	4	0	21	9	1	2	8	3	0	3
Pseudomyrmex_gracilis	PseGra	219809	Elongate twig ant	Hymenoptera	Insecta	OrthoDB 10v1	Hymenoptera	polyphagous	Omnivore	98.9	1.1	0.1	1	97.8	4	2	1	5	2	1	1	15	15	4	2	30	1	6	20	1	5	31	9	2	1	3	5	3	2	1	0	17	8	1	4	7	2	0	3
Rhagoletis_zephyria	RhaZep	28612	snowberry fruit fly	Diptera	Insecta	OrthoDB 10v1	Diptera	oligophagous	Herbivore	98.3	24.4	0.8	0.9	73.9	3	3	2	8	1	0	9	21	46	7	1	40	1	15	54	1	8	67	13	6	1	4	10	4	4	2	0	22	12	1	3	14	4	0	1
Rhopalosiphum_padi	RhoPad	40932	Birdcherry aphid	Hemiptera	Insecta	OrthoDB 10v1	Hemiptera	polyphagous	Herbivore	97.6	3	1.5	0.9	94.6	2	1	1	4	0	0	4	10	20	6	12	55	0	3	24	1	4	33	10	2	1	3	5	2	3	22	0	18	15	1	3	11	1	0	0
Rhodnius_prolixus	RhoPro	13249		Hemiptera	Insecta	OrthoDB 10v1	Hemiptera	polyphagous	Carnivore	87.8	1	6.2	6	86.8	3	1	2	5	0	0	2	12	26	5	1	64	1	6	13	1	4	36	8	5	1	3	4	2	3	1	0	13	8	1	2	9	2	0	1
Sarcoptes_scabiei	SarSca	52283	itch mite	Sarcoptiformes	Arachnida	OrthoDB 10v1	Arachnida	oligophagous	Carnivore	80.9	0.4	6	13.1	80.5	4	3	2	5	3	0	1	9	10	3	0	6	0	3	6	0	5	28	4	2	0	3	4	1	0	1	0	17	2	4	2	8	3	0	1
Solenopsis_invicta	SolInv	13686	red fire ant	Hymenoptera	Insecta	OrthoDB 10v1	Hymenoptera	polyphagous	Omnivore	96.2	0.7	2.7	1.1	95.5	4	1	1	5	2	1	1	12	18	4	2	39	1	6	22	1	4	33	10	2	1	3	5	3	2	1	0	20	7	1	4	7	2	0	3
Spodoptera_frugiperda	SpoFru	7108	Fall armyworm	Lepidoptera	Insecta	https://www.biorxiv.org/content/10.1101/671560v4	Lepidoptera	polyphagous	Omnivore	91.2	7.6	3.6	5.2	83.6	3	2	0	6	4	0	1	23	27	5	1	85	1	5	78	1	3	34	10	1	0	5	6	4	0	1	0	13	17	1	3	10	2	0	1
Spodoptera_litura	SpoLit	69820	tobacco cutworm	Lepidoptera	Insecta	OrthoDB 10v1	Lepidoptera	polyphagous	Herbivore	98.8	0.6	0.5	0.7	98.2	2	1	1	5	5	0	1	23	27	5	1	73	1	5	74	1	5	38	7	4	1	3	6	3	3	1	0	16	21	1	1	9	2	0	2
Stegodyphus_mimosarum	SteMim	407821	African social velvet spider	Araneae	Arachnida	OrthoDB 10v1	Arachnida	polyphagous	Carnivore	79.6	2	13.4	7	77.6	4	6	2	4	3	0	1	28	13	6	0	15	1	9	32	1	5	33	3	2	0	2	6	3	0	1	1	27	5	3	3	14	1	0	3
Stomoxys_calcitrans	StoCal	35570	stable fly	Diptera	Insecta	OrthoDB 10v1	Diptera	oligophagous	Omnivore	99	0.8	0.4	0.6	98.2	2	4	1	5	2	0	3	20	30	3	2	31	1	9	39	1	6	32	10	2	1	3	8	2	2	1	0	14	9	1	2	10	2	0	1
Strigamia_maritima	StrMar	126957		Geophilomorpha	Chilopoda	OrthoDB 10v1	Geophilomorpha	oligophagous	Carnivore	92.4	2.9	1.6	6	89.5	9	8	3	6	4	0	0	28	6	14	0	9	1	5	29	1	5	30	8	2	4	2	9	3	2	2	1	16	1	4	4	12	3	1	3
Tetranychus_urticae	TetUrt	32264	two spotted spider mite	Trombidiformes	Arachnida	OrthoDB 10v1	Arachnida	polyphagous	Herbivore	91.1	5.1	1.6	7.3	86	2	4	1	5	2	0	1	7	41	16	0	8	1	2	16	1	3	37	5	6	1	4	9	2	5	1	2	24	2	2	3	13	4	2	5
Tigriopus_californicus	TigCal	6832		Harpacticoida	Crustacea	OrthoDB 10v1	Crustacea	oligophagous	Omnivore	91.8	1.4	2.6	5.6	90.4	4	3	3	8	4	1	2	22	8	12	1	36	0	5	47	1	5	37	4	4	3	7	7	1	3	2	4	32	4	2	4	13	7	2	2
Trachymyrmex_septentrionalis	TraSep	34720		Hymenoptera	Insecta	OrthoDB 10v1	Hymenoptera	polyphagous	Herbivore	98.9	0.4	0.1	1	98.5	3	2	1	5	3	1	1	14	13	4	1	32	1	6	23	0	5	32	10	2	1	2	4	3	2	1	0	17	6	1	4	7	2	0	3
Tribolium_castaneum	TriCas	7070	red flour beetle	Coleoptera	Insecta	OrthoDB 10v1	Coleoptera	polyphagous	Herbivore	98.4	0.7	1.2	0.4	97.7	2	2	2	4	3	0	5	23	37	6	3	55	1	4	33	0	5	39	11	2	1	5	5	2	1	1	0	15	13	1	3	8	2	0	3
Trichoplusia_ni	TriNix	7111	Cabbage looper	Lepidoptera	Insecta	NCBI	Lepidoptera	polyphagous	Omnivore	87.4	4.4	3.7	8.9	83	2	0	0	5	5	0	2	21	19	5	1	58	1	3	55	1	5	30	9	1	0	4	6	3	3	1	0	16	17	1	2	13	0	0	2
Trichogramma_pretiosum	TriPre	7493		Hymenoptera	Insecta	OrthoDB 10v1	Hymenoptera	polyphagous	Omnivore	99.1	2.7	0	0.9	96.4	4	2	2	5	2	1	1	13	43	4	1	37	1	5	22	1	6	35	7	3	2	2	5	3	2	1	0	17	7	1	3	6	2	0	3
Tropilaelaps_mercedesae	TroMer	418985		Mesostigmata	Arachnida	OrthoDB 10v1	Arachnida	oligophagous	Carnivore	84.5	1.7	5.3	10.2	82.8	5	2	1	3	3	0	2	20	9	12	0	4	3	6	24	2	5	35	4	7	0	6	4	3	1	1	0	24	1	1	3	7	3	1	3
Varroa_destructor	VarDes	109461		Mesostigmata	Arachnida	i5k	Arachnida	????	????	95.1	1.9	0.8	4.1	93.2	5	2	1	4	3	0	2	20	8	13	0	7	2	5	19	2	5	36	4	3	0	5	7	3	1	1	0	19	0	2	3	7	4	1	4
Varroa_jacobsoni	VarJac	62625		Mesostigmata	Arachnida	OrthoDB 10v1	Arachnida	oligophagous	Carnivore	94.5	1.5	0.7	4.8	93	3	2	1	4	3	0	2	19	7	14	0	6	2	5	19	2	5	35	4	3	0	5	6	3	1	1	0	19	0	2	3	7	4	1	4
Vollenhovia_emeryi	VolEme	411798		Hymenoptera	Insecta	OrthoDB 10v1	Hymenoptera	polyphagous	Omnivore	99.7	0.4	0.1	0.2	99.3	4	2	1	5	2	1	1	15	14	4	1	35	1	6	18	1	6	34	9	2	1	2	5	3	2	1	0	17	8	1	4	8	2	0	3
Wasmannia_auropunctata	WasAur	64793	electric ant	Hymenoptera	Insecta	OrthoDB 10v1	Hymenoptera	polyphagous	Omnivore	98.4	0.8	0.7	0.9	97.6	4	2	1	5	3	1	1	16	16	3	2	37	1	6	20	1	5	34	8	0	1	3	5	3	2	1	0	17	8	0	4	8	2	0	3
Zeugodacus_cucurbitae	ZeuCuc	28588	melon fly	Diptera	Insecta	OrthoDB 10v1	Diptera	oligophagous	Herbivore	97.6	0.2	0.2	2.2	97.4	2	3	1	5	3	0	3	16	45	2	2	29	1	7	45	1	6	37	8	4	1	4	6	2	2	1	0	12	11	1	2	8	2	0	1
Zootermopsis_nevadensis	ZooNev	136037		Blattodea	Insecta	OrthoDB 10v1	Blattodea	polyphagous	Herbivore	97.6	0.2	0.6	1.8	97.4	3	2	1	6	1	1	2	14	17	6	1	43	4	7	26	0	5	31	9	3	2	3	8	2	2	1	0	18	8	2	3	14	3	0	4
[truncated: 32 more columns]

## Sheet: TableS3_Family_variation
Family	Coefficient of Variation
SLC_25	0.193876
SLC_7	0.251649
SLC_30	0.259673
SLC_24	0.263221
SLC_12	0.266298
SLC_39	0.269225
SLC_26	0.272756
SLC_66	0.277217
SLC_55	0.285505
SLC_6	0.300622
SLC_35	0.325085
SLC_31	0.353802
SLC_21	0.354099
SLC_58	0.355123
SLC_5	0.357417
SLC_9	0.367591
SLC_56	0.400051
SLC_50	0.412255
SLC_54	0.426041
SLC_17	0.441222
SLC_64	0.449926
SLC_38	0.477163
SLC_16	0.480476
SLC_63	0.489592
SLC_22	0.500353
SLC_36	0.50415
SLC_32	0.509475
SLC_29	0.523385
SLC_53	0.532567
SLC_1	0.536265
SLC_2	0.55306
SLC_41	0.554545
SLC_65	0.565586
SLC_4	0.59228
SLC_37	0.62342
SLC_42	0.645473
SLC_18	0.646379
SLC_52	0.670103
SLC_28	0.691812
SLC_57	0.719642
SLC_20	0.722481
SLC_46	0.725354
SLC_23	0.737226
SLC_27	0.745328
SLC_15	0.773547
SLC_11	0.77591
SLC_44	0.787837
SLC_45	0.793171
SLC_13	0.813497
SLC_19	1.01996
SLC_49	1.09644
SLC_51	1.20528
SLC_8	1.21158
SLC_10	1.27033
SLC_14	1.57762
SLC_61	2.02837
SLC_33	2.0459
SLC_48	2.80082
SLC_34	2.97118
SLC_40	3.06265
SLC_60	3.8456
SLC_43	4.34307
SLC_47	6.1412
SLC_59	6.96821
SLC_62	13.2665

## Sheet: TableS4_Lepidoptera_CAFE
Tree		(((LepDec<45>_2:150.057,TriCas<44>_2:150.057)<47>_2:149.404,((AedAeg<41>_4:154.158,DroMel<40>_2:154.158)<43>_3:126.756,(PluXyl<39>_4:163.774,((((AmyTra<23>_2:32.7679,GalMel<22>_1:32.7679)<31>_2:32.7426,OstFur<30>_1:65.5105)<35>_2:32.7563,((TriNix<21>_2:32.7416,((SpoLit<7>_2:10.8607,SpoFru<6>_3:10.8607)<13>_2:11.1213,((HelZea<1>_1:7.27659,HelArm<0>_2:7.27659)<5>_2:7.18999,HelVir<4>_2:14.4666)<12>_…
FamilyID	HelArm<0>	HelZea<1>	DanPle<2>	HelMel<3>	HelVir<4>	<5>	SpoFru<6>	SpoLit<7>	<8>	CalCec<9>	PieRap<10>	PhoSen<11>	<12>	<13>	<14>	<15>	PapXut<16>	PapPol<17>	BomMor<18>	ManSex<19>	<20>	TriNix<21>	GalMel<22>	AmyTra<23>	LerAcc<24>	<25>	PapGla<26>	<27>	<28>	<29>	OstFur<30>	<31>	<32>	<33>	<34>	<35>	<36>	<37>	<38>	PluXyl<39>	DroMel<40>	AedAeg<41>	<42>	<43>	TriCas<44>	LepDec<45>	<46>	<47>	ApiMel<48>
SLC_1	2	1	2	2	2	2	3	2	2	2	2	2	2	2	2	2	2	2	2	2	2	2	1	2	2	2	1	2	2	2	1	2	2	2	2	2	2	2	2	4	2	4	2	3	2	2	3	2	5
SLC_10	1	1	1	1	1	1	2	1	1	2	2	2	1	1	1	2	1	1	1	0	1	0	1	1	1	1	1	1	1	1	1	1	1	1	1	1	1	1	1	1	2	1	1	2	2	2	2	2	1
SLC_11	0	0	0	0	0	1	0	1	1	0	0	0	1	1	1	1	0	0	0	0	1	0	0	0	0	1	0	1	1	1	0	1	1	1	1	1	1	1	1	0	1	0	1	1	2	1	1	1	1
SLC_12	7	7	5	6	6	7	6	5	6	6	6	6	6	6	6	6	6	6	6	6	6	5	5	5	5	6	4	6	6	6	7	5	6	6	6	6	6	6	6	6	5	6	6	6	4	5	6	5	6
SLC_13	5	4	4	1	4	4	4	5	3	2	4	2	4	4	3	3	5	5	4	5	4	5	3	5	3	3	3	5	4	4	6	4	3	4	4	4	4	4	4	6	4	4	4	4	3	2	3	3	1
SLC_15	1	2	4	2	2	2	1	1	3	2	3	3	2	1	3	3	3	3	2	3	2	2	3	2	3	3	2	3	2	2	2	2	3	3	2	2	3	2	2	2	3	2	2	3	5	4	3	4	1
SLC_16	24	23	22	24	23	23	23	23	23	25	24	17	23	23	23	21	22	21	23	24	23	21	24	27	23	22	22	22	23	23	26	25	22	22	23	25	22	24	23	27	15	15	23	16	23	30	20	24	13
SLC_17	31	28	20	23	25	28	27	27	23	29	23	22	26	27	25	23	24	26	25	26	26	19	20	28	33	25	20	25	25	25	28	25	26	24	25	26	26	26	27	50	27	16	30	22	37	37	27	33	20
SLC_18	4	3	3	5	4	4	5	5	4	3	6	5	4	5	4	5	4	3	5	4	4	5	3	4	5	4	2	3	4	4	5	4	4	3	4	4	4	4	4	5	3	4	4	4	6	7	5	6	5
SLC_19	1	1	1	1	1	1	1	1	1	1	1	1	1	1	1	1	1	1	0	1	1	1	1	2	1	1	0	1	1	1	1	1	1	1	1	1	1	1	1	0	3	5	1	3	3	1	2	2	1
SLC_2	74	61	67	98	62	67	85	73	84	93	80	74	67	75	85	78	81	74	88	64	69	58	77	86	77	80	54	75	74	68	89	81	78	71	73	81	76	77	77	106	31	42	79	41	55	100	57	69	30
SLC_20	1	1	1	1	1	1	1	1	1	1	1	1	1	1	1	1	1	1	1	1	1	1	0	1	0	1	1	1	1	1	1	1	1	1	1	1	1	1	1	1	1	1	1	1	1	1	1	1	1
SLC_21	4	3	6	7	4	4	5	5	6	5	5	4	4	5	5	5	6	5	5	5	4	3	3	4	5	5	4	5	5	4	4	4	5	5	4	4	5	4	5	8	8	6	5	6	4	2	5	4	7
SLC_22	77	70	59	72	75	74	78	74	69	91	67	60	74	75	73	65	72	77	79	62	73	55	65	78	71	69	54	72	70	69	78	72	69	67	70	73	69	71	70	87	41	30	69	37	33	34	42	36	22
SLC_23	1	1	1	2	0	1	1	1	1	1	1	1	1	1	1	1	1	1	1	2	1	1	0	1	1	1	1	1	1	1	1	1	1	1	1	1	1	1	1	3	1	1	1	1	0	0	1	1	1
SLC_24	5	5	5	5	3	5	3	5	5	5	5	5	5	5	5	5	5	3	5	5	5	5	6	5	5	5	5	5	5	5	6	5	5	5	5	5	5	5	5	5	5	8	5	6	5	6	5	5	5
SLC_25	37	38	36	40	37	37	34	38	37	35	35	36	37	36	36	36	34	37	33	39	36	30	37	42	36	36	37	36	36	35	37	39	36	37	36	38	37	37	38	50	49	39	40	43	39	38	39	39	32
SLC_26	7	6	9	10	7	7	10	7	9	6	7	8	7	8	8	8	7	5	7	9	8	9	6	11	7	8	9	7	8	8	6	8	8	8	8	8	8	8	8	7	9	10	8	9	11	8	9	9	10
SLC_27	3	3	4	4	4	3	1	4	4	4	4	5	3	3	4	4	4	4	4	3	3	1	4	4	4	4	4	4	3	3	5	4	4	4	3	4	4	4	4	5	3	2	4	3	2	2	3	2	3
SLC_28	1	1	1	1	1	1	0	1	1	1	1	1	1	1	1	1	0	0	1	1	1	0	1	1	1	1	1	1	1	1	1	1	1	1	1	1	1	1	1	2	2	1	1	1	1	1	1	1	1
SLC_29	3	3	4	3	3	3	5	3	3	3	3	3	3	3	3	3	3	3	3	3	3	4	3	4	3	3	3	3	3	3	3	3	3	3	3	3	3	3	3	4	3	3	3	3	5	13	4	7	2
SLC_30	5	4	6	6	5	5	6	6	6	6	6	6	5	6	6	6	8	6	7	7	6	6	6	6	6	6	6	6	7	6	6	6	6	6	6	6	6	6	6	7	7	7	6	7	5	7	6	6	7
SLC_31	4	4	2	3	5	4	4	3	3	3	3	2	4	4	3	3	3	3	3	3	4	3	3	6	3	3	3	3	3	3	3	3	3	3	3	3	3	3	3	2	3	3	3	3	2	3	3	3	3
SLC_32	3	3	3	3	3	3	0	3	3	3	3	2	3	3	3	3	3	3	3	2	3	3	3	3	2	3	2	3	3	3	3	3	3	3	3	3	3	3	3	3	2	2	3	2	1	3	2	2	2
SLC_33	1	1	1	1	1	1	1	1	1	1	1	1	1	1	1	1	1	1	1	1	1	1	1	1	1	1	1	1	1	1	1	1	1	1	1	1	1	1	1	1	1	1	1	1	1	0	1	1	1
SLC_35	16	15	16	16	15	15	13	16	16	14	16	16	15	15	16	16	17	14	14	18	15	16	16	17	13	16	17	16	16	15	16	16	16	16	16	16	16	16	16	18	15	14	16	14	15	17	14	15	11
SLC_36	21	21	18	18	18	21	17	21	18	13	19	15	19	19	17	17	19	18	17	19	19	17	17	17	17	17	14	18	18	19	19	17	17	17	18	18	17	18	17	18	11	15	17	13	13	14	13	13	6
SLC_37	1	0	1	1	1	1	1	1	1	0	1	1	1	1	1	1	1	1	1	1	1	1	2	1	1	1	1	1	1	1	1	1	1	1	1	1	1	1	1	3	1	1	1	1	1	1	1	1	1
SLC_38	1	1	2	2	1	1	3	1	2	2	2	3	1	2	2	2	3	1	2	2	2	2	2	2	1	2	2	2	2	2	1	2	2	2	2	2	2	2	2	5	2	2	2	2	3	3	3	3	4
SLC_39	9	9	9	10	9	9	10	9	9	9	10	9	9	9	9	9	15	9	12	10	9	13	8	10	9	9	9	10	10	10	9	9	9	9	10	9	9	9	9	5	10	9	8	9	8	9	8	8	8
SLC_4	2	2	2	2	2	2	2	2	2	2	2	2	2	2	2	2	2	2	2	2	2	0	3	2	2	2	2	2	2	2	4	3	2	2	2	3	2	2	2	2	2	2	2	2	2	3	2	2	2
SLC_41	2	2	2	2	2	2	1	2	2	2	2	2	2	2	2	2	2	2	3	2	2	2	2	2	1	2	2	2	2	2	3	2	2	2	2	2	2	2	2	1	1	1	2	1	3	3	2	3	3
SLC_42	1	1	1	1	1	1	1	1	1	0	1	0	1	1	1	1	1	1	1	0	1	1	1	1	1	1	1	1	1	1	1	1	1	1	1	1	1	1	1	1	1	2	1	1	1	1	1	1	2
SLC_44	2	1	2	2	2	2	3	2	2	2	2	2	2	2	2	2	2	2	2	3	2	2	3	2	2	2	2	2	2	2	3	2	2	2	2	2	2	2	2	2	2	4	2	3	15	3	3	6	2
SLC_45	1	1	1	1	1	1	0	1	1	1	1	1	1	1	1	1	1	1	1	1	1	1	1	1	1	1	1	1	1	1	1	1	1	1	1	1	1	1	1	2	2	4	1	2	1	1	1	1	1
SLC_46	14	14	15	16	9	14	10	14	16	20	14	12	12	12	16	13	15	15	17	16	12	8	14	17	13	14	13	15	16	12	18	15	14	14	14	15	14	14	14	14	6	7	13	7	4	8	7	6	2
SLC_49	1	1	1	1	1	1	0	1	1	1	2	1	1	1	1	1	1	0	1	1	1	4	1	1	1	1	1	1	1	1	0	1	1	1	1	1	1	1	1	2	1	2	1	2	3	8	2	4	2
SLC_5	7	8	8	8	8	8	13	9	8	8	10	10	8	9	8	10	10	9	9	9	9	9	11	10	8	9	7	9	9	9	10	10	9	9	9	10	9	9	9	7	15	14	9	13	14	6	10	10	9
SLC_50	2	1	2	1	2	2	2	2	2	2	2	2	2	2	2	2	2	2	2	1	2	1	2	2	1	2	3	2	2	2	2	2	2	2	2	2	2	2	2	2	2	4	2	3	2	2	2	2	2
SLC_52	1	1	1	1	1	1	0	1	1	2	2	1	1	1	1	1	2	0	1	1	1	1	1	2	2	1	0	1	1	1	1	1	1	1	1	1	1	1	1	0	1	1	1	1	0	0	1	1	1
SLC_53	1	1	1	1	1	1	1	1	1	1	1	1	1	1	1	1	1	1	1	1	1	1	1	1	1	1	1	1	1	1	2	1	1	1	1	1	1	1	1	2	4	2	1	3	2	2	2	2	2
SLC_54	5	5	3	1	5	5	2	3	3	3	3	2	5	3	3	3	2	2	2	1	3	2	3	2	2	3	2	2	2	3	3	3	3	2	3	3	3	3	3	3	4	2	3	3	2	2	3	2	4
SLC_55	2	2	2	2	2	2	4	2	2	3	2	1	2	2	2	2	2	2	2	2	2	2	2	2	1	2	2	2	2	2	2	2	2	2	2	2	2	2	2	2	2	2	2	2	2	2	2	2	2
SLC_56	3	2	2	2	3	3	2	3	2	2	2	1	3	3	2	2	2	2	2	1	3	1	1	2	2	2	2	2	2	2	3	2	2	2	2	2	2	2	2	3	2	2	2	2	3	2	2	2	2
SLC_58	1	1	1	3	1	1	2	1	1	1	1	1	1	1	1	1	1	1	1	1	1	1	1	1	1	1	2	1	1	1	1	1	1	1	1	1	1	1	1	3	1	1	1	1	1	1	1	1	1
SLC_6	17	18	19	20	19	18	21	17	19	16	19	15	18	18	18	18	20	17	18	25	18	17	18	18	18	18	16	18	20	18	22	18	18	18	19	19	18	19	19	21	21	19	19	19	17	15	17	16	15
SLC_63	2	2	2	2	3	2	2	2	2	2	1	2	2	2	2	2	2	2	2	3	2	3	2	2	2	2	2	2	2	2	3	2	2	2	2	2	2	2	2	2	2	2	2	2	2	2	2	2	2
SLC_64	1	1	1	1	1	1	0	1	1	1	1	1	1	1	1	1	1	0	1	0	1	1	2	1	0	1	1	1	1	1	2	1	1	1	1	1	1	1	1	1	1	1	1	1	1	1	1	1	1
SLC_65	1	3	3	3	3	2	2	2	3	3	3	2	2	2	3	3	1	2	1	3	2	1	2	3	2	3	3	2	2	2	2	2	2	2	2	2	2	2	2	1	2	3	2	3	3	4	3	3	3
SLC_66	4	4	4	4	4	4	4	4	4	4	4	3	4	4	4	4	4	4	4	5	4	4	6	4	4	4	3	4	4	4	6	5	4	4	4	5	4	4	4	5	4	5	4	4	4	3	4	4	4
SLC_7	12	12	14	12	13	12	13	13	12	8	12	11	12	13	11	11	12	11	14	13	12	9	10	12	12	11	12	12	13	12	12	11	12	12	12	12	12	12	12	22	11	11	13	11	11	11	11	11	10
SLC_8	0	1	0	0	1	1	1	0	1	0	1	0	1	1	1	1	0	0	0	0	1	0	0	0	0	1	0	1	1	1	0	1	1	1	1	1	1	1	1	0	5	1	1	2	0	0	1	1	1
SLC_9	7	7	9	8	8	7	7	8	8	8	8	8	7	7	8	8	8	7	7	8	7	7	10	7	8	8	5	7	7	7	9	8	8	7	7	8	7	7	7	7	5	5	7	5	3	6	6	5	5
SLC_Unsorted	2	2	1	1	6	2	8	3	1	7	2	4	4	4	3	3	1	2	2	8	4	5	4	3	4	3	3	2	4	4	7	4	3	3	4	4	3	4	3	2	3	4	3	3	3	1	3	2	4
[truncated: 2 more columns]

## Sheet: TableS4_Arach_Insect_CAFE
Tree		(((((AcyPis<15>_3:89.9794,HalHal<14>_4:89.9794)<29>_3:89.8838,PedHum<28>_3:179.863)<37>_3:89.9355,(ZooNev<27>_3:134.904,CalSpl<26>_1:134.904)<36>_2:134.894)<41>_2:100.234,((((DroMel<5>_2:126.539,AnoGam<4>_3:126.539)<13>_2:126.535,(BomMor<3>_2:126.524,DanPle<2>_2:126.524)<12>_2:126.549)<25>_2:51.9806,(TriCas<11>_2:152.519,LepDec<10>_2:152.519)<24>_2:152.535)<35>_2:41.6445,(ApiMel<23>_5:178.512,Las…
FamilyID	TroMer<0>	VarDes<1>	DanPle<2>	BomMor<3>	AnoGam<4>	DroMel<5>	SteMim<6>	ParTep<7>	<8>	GalOcc<9>	LepDec<10>	TriCas<11>	<12>	<13>	HalHal<14>	AcyPis<15>	<16>	CenScu<17>	<18>	IxoSca<19>	LepDel<20>	TetUrt<21>	LasNig<22>	ApiMel<23>	<24>	<25>	CalSpl<26>	ZooNev<27>	PedHum<28>	<29>	<30>	<31>	<32>	SarSca<33>	<34>	<35>	<36>	<37>	<38>	<39>	<40>	<41>	<42>	<43>	<44>
SLC_1	5	5	2	2	3	2	4	4	5	4	2	2	2	2	4	3	4	5	4	3	2	2	2	5	2	2	1	3	3	3	4	4	2	4	3	2	2	3	4	3	2	2	3	2	3
SLC_10	2	2	1	1	1	2	6	6	2	2	2	2	1	1	2	1	7	30	2	3	3	4	2	1	2	1	1	2	1	1	10	3	3	3	1	1	1	1	5	3	1	1	3	1	2
SLC_11	1	1	0	0	1	1	2	2	1	1	1	2	1	1	2	2	2	1	1	1	1	1	1	1	1	1	1	1	1	2	1	1	1	2	1	1	1	1	1	1	1	1	1	1	1
SLC_12	3	4	5	6	6	5	4	7	4	4	5	4	5	5	6	6	6	9	4	4	5	5	5	6	5	5	5	6	6	6	6	4	5	5	5	5	5	6	5	5	5	5	5	5	5
SLC_13	3	3	4	4	2	4	3	7	3	4	2	3	3	2	0	0	5	11	3	6	2	2	2	1	2	2	0	1	1	1	6	4	2	3	2	2	1	1	4	2	2	1	3	2	3
SLC_15	2	2	4	2	2	3	1	2	2	2	4	5	3	3	6	11	2	7	2	1	0	1	1	1	4	3	2	2	2	7	3	2	1	1	1	3	2	4	2	1	3	3	2	3	3
SLC_16	20	20	22	23	16	15	28	78	22	29	30	23	21	16	15	12	47	43	28	81	13	7	14	13	23	18	15	14	14	14	43	40	11	9	15	18	15	15	35	13	18	16	24	18	21
SLC_17	9	8	20	25	14	27	13	71	9	11	37	37	23	21	30	39	35	40	10	11	8	41	14	20	32	23	18	17	16	31	32	12	20	10	19	23	19	24	20	17	23	22	19	22	21
SLC_18	12	13	3	5	4	3	6	10	13	26	7	6	4	4	6	7	8	8	14	5	9	16	3	5	6	5	6	6	6	6	8	10	10	3	4	5	6	6	8	7	5	6	7	5	6
SLC_19	0	0	1	0	2	3	0	0	1	0	1	3	1	2	1	11	1	1	1	0	0	0	0	1	1	1	0	1	2	3	1	1	1	0	1	1	1	2	1	1	1	1	1	1	1
SLC_2	4	7	67	88	32	31	15	15	7	10	100	55	66	36	90	66	14	10	9	15	13	8	25	30	64	46	22	43	20	65	13	11	10	6	32	45	34	44	13	10	43	39	15	39	26
SLC_20	3	2	1	1	1	1	1	2	2	2	1	1	1	1	1	0	1	1	2	1	1	1	0	1	1	1	0	4	1	1	1	1	1	0	1	1	1	1	1	1	1	1	1	1	1
SLC_21	6	5	6	5	7	8	9	13	6	5	2	4	5	7	10	3	10	9	6	15	4	2	5	7	3	5	5	7	5	6	9	8	3	3	6	5	6	5	7	3	5	5	5	5	5
SLC_22	24	19	59	79	25	41	32	46	24	35	34	33	56	33	49	31	40	61	29	44	20	16	16	22	34	35	20	26	18	36	43	34	17	6	23	34	25	29	34	16	33	29	27	31	29
SLC_23	2	2	1	1	1	1	1	1	2	2	0	0	1	1	1	2	1	2	2	1	0	1	0	1	1	1	0	0	1	1	1	1	1	0	1	1	1	1	1	1	1	1	1	1	1
SLC_24	5	5	5	5	5	5	5	7	5	8	6	5	5	5	5	5	6	7	5	4	2	3	3	5	5	5	5	5	6	5	6	5	3	5	4	5	5	5	5	4	5	5	5	5	5
SLC_25	35	36	36	33	36	49	33	35	35	34	38	39	35	40	42	45	35	39	35	34	34	37	25	32	38	36	43	31	39	42	36	35	35	28	31	36	37	40	35	33	36	38	35	37	36
SLC_26	4	4	9	7	11	9	3	4	4	7	8	11	8	9	9	12	4	5	5	5	12	5	6	10	9	8	7	9	8	10	4	5	7	4	8	8	8	9	5	6	8	8	6	8	7
SLC_27	7	3	4	4	2	3	2	3	5	6	2	2	3	2	4	2	2	1	5	2	10	6	0	3	2	2	3	3	2	2	2	4	6	2	2	2	3	2	3	4	2	2	3	2	3
SLC_28	0	0	1	1	2	2	0	0	1	0	1	1	1	2	1	1	1	2	1	2	0	1	1	1	1	1	0	2	1	1	1	1	1	0	1	1	1	1	1	1	1	1	1	1	1
SLC_29	6	5	4	3	3	3	2	6	5	7	13	5	3	3	3	8	3	3	5	2	3	4	2	2	6	3	3	3	3	4	3	4	3	3	2	3	3	3	3	3	3	3	3	3	3
SLC_30	4	7	6	7	6	7	6	8	6	5	7	5	6	6	6	7	7	10	6	9	8	9	6	7	6	6	8	8	7	6	8	7	8	4	6	6	7	6	7	7	6	6	7	6	7
SLC_31	3	3	2	3	3	3	3	4	3	5	3	2	2	3	2	2	3	4	3	1	3	2	2	3	2	2	1	2	1	2	3	2	2	1	2	2	2	2	2	2	2	2	2	2	2
SLC_32	1	1	3	3	2	2	0	8	1	1	3	1	3	2	4	3	2	3	1	1	2	5	1	2	2	2	3	2	2	3	2	1	2	0	2	2	2	2	1	1	2	2	1	2	2
SLC_33	1	1	1	1	1	1	1	3	1	1	0	1	1	1	1	21	1	1	1	2	2	1	1	1	1	1	1	1	1	4	1	1	1	1	1	1	1	2	1	1	1	1	1	1	1
SLC_34	0	0	0	0	0	0	1	1	1	0	0	0	1	1	0	0	1	1	1	2	1	2	0	0	1	1	1	0	0	1	1	1	1	0	1	1	1	1	1	1	1	1	1	1	1
SLC_35	24	19	16	14	14	15	27	31	22	25	17	15	15	15	18	18	28	27	23	22	29	24	12	11	16	15	19	18	16	18	27	23	25	17	13	15	18	17	24	22	15	17	22	16	19
SLC_36	1	0	18	17	9	11	5	4	1	1	14	13	15	10	15	17	4	1	1	1	4	2	4	6	12	10	8	8	7	14	2	1	3	2	6	10	8	10	2	3	10	9	3	9	6
SLC_37	1	2	1	1	1	1	3	4	2	2	1	1	1	1	1	1	3	3	2	2	2	2	1	1	1	1	2	2	1	1	3	2	2	4	1	1	2	1	2	2	1	1	2	1	2
SLC_38	3	3	2	2	2	2	3	5	3	5	3	3	2	2	3	2	4	7	3	3	3	3	4	4	3	3	3	3	3	3	4	3	3	2	4	3	3	3	3	3	3	3	3	3	3
SLC_39	7	7	9	12	9	10	14	14	7	9	9	8	10	9	10	15	14	15	8	8	9	13	8	8	9	9	11	14	10	12	13	8	10	8	8	9	12	11	10	9	9	11	10	10	10
SLC_4	3	4	2	2	3	2	1	4	3	3	3	2	2	2	2	1	3	3	3	2	3	4	2	2	2	2	2	3	2	2	3	3	3	3	2	2	2	2	3	3	2	2	3	2	3
SLC_41	3	4	2	3	1	1	3	4	3	3	3	3	2	1	1	0	4	6	3	5	3	5	2	3	3	2	3	4	0	1	4	3	3	1	2	2	3	1	3	2	2	2	3	2	3
SLC_42	1	1	1	1	1	1	0	2	1	0	1	1	1	1	1	0	1	2	1	3	0	1	0	2	1	1	1	1	1	1	1	1	1	0	1	1	1	1	1	1	1	1	1	1	1
SLC_44	3	3	2	2	3	2	2	3	3	3	3	15	2	3	3	3	3	3	3	3	2	2	1	2	6	3	1	3	3	3	3	3	2	1	2	3	2	3	3	2	3	3	3	3	3
SLC_45	0	0	1	1	4	2	1	3	1	0	1	1	1	2	1	1	2	2	1	2	0	0	0	1	1	1	2	1	1	1	2	1	1	0	1	1	1	1	1	1	1	1	1	1	1
SLC_46	3	4	15	17	5	6	6	10	4	5	8	4	12	5	9	16	7	9	4	3	1	9	1	2	5	5	3	4	2	10	7	4	3	1	2	5	4	6	5	3	5	5	4	5	5
SLC_48	0	0	0	0	0	0	1	0	1	0	0	0	1	1	0	0	1	0	1	1	0	0	0	0	1	1	0	1	0	1	1	1	1	0	1	1	1	1	1	1	1	1	1	1	1
SLC_49	1	2	1	1	2	1	2	10	2	2	8	3	1	2	3	4	4	2	2	1	9	3	1	2	4	2	1	4	1	3	3	2	4	1	2	2	2	2	2	3	2	2	2	2	2
SLC_5	7	10	8	9	15	15	9	29	9	11	6	14	9	13	9	8	16	12	10	11	9	6	8	9	10	10	10	13	8	9	14	10	7	5	9	10	11	9	11	7	10	10	9	10	10
SLC_50	0	1	2	2	4	2	2	2	1	1	2	2	2	2	2	3	2	1	1	1	2	1	0	2	2	2	2	2	1	2	1	1	1	0	1	2	2	2	1	1	2	2	1	2	2
SLC_51	1	0	0	0	1	0	0	1	1	0	1	1	1	1	1	1	1	1	1	0	0	0	0	0	1	1	0	1	0	1	1	1	1	0	1	1	1	1	1	1	1	1	1	1	1
SLC_52	0	0	1	1	1	1	2	2	1	0	0	0	1	1	0	0	2	2	1	1	0	2	1	1	1	1	1	1	0	1	2	1	1	0	1	1	1	1	1	1	1	1	1	1	1
SLC_53	1	1	1	1	2	4	0	1	1	1	2	2	1	2	2	2	1	1	1	1	0	1	1	2	2	2	2	2	2	2	1	1	1	1	2	2	2	2	1	1	2	2	1	2	2
SLC_54	2	1	3	2	2	4	1	1	2	2	2	2	2	2	3	2	1	2	2	2	2	1	1	4	2	2	2	2	2	2	1	2	1	2	2	2	2	2	1	1	2	2	1	2	2
SLC_55	2	2	2	2	2	2	2	4	2	2	2	2	2	2	3	4	3	3	2	3	1	2	2	2	2	2	2	2	2	3	3	2	2	2	2	2	2	2	2	2	2	2	2	2	2
SLC_56	1	1	2	2	2	2	1	2	1	1	2	3	2	2	2	3	1	2	1	1	1	1	1	2	2	2	1	2	2	2	1	1	1	0	2	2	2	2	1	1	2	2	1	2	2
SLC_57	1	1	1	1	1	1	1	1	1	1	1	1	1	1	0	1	1	2	1	2	1	1	1	0	1	1	1	1	1	1	1	1	1	1	1	1	1	1	1	1	1	1	1	1	1
SLC_58	1	1	1	1	1	1	1	1	1	1	1	1	1	1	1	1	1	1	1	0	1	1	1	1	1	1	0	1	1	1	1	1	1	1	1	1	1	1	1	1	1	1	1	1	1
SLC_6	11	11	19	18	14	21	12	19	11	13	15	17	17	16	11	9	17	29	12	20	22	13	10	15	16	15	18	17	14	11	19	15	16	10	13	15	16	13	16	14	15	14	15	15	15
SLC_60	12	11	0	1	0	1	3	9	12	28	0	1	1	1	1	0	5	3	14	4	14	36	0	1	1	1	0	1	0	1	5	9	18	3	1	1	1	1	7	10	1	1	7	1	4
SLC_61	0	0	0	0	0	0	1	1	1	0	0	0	1	1	1	1	1	1	1	0	0	0	0	0	1	1	1	1	0	1	1	1	1	0	1	1	1	1	1	1	1	1	1	1	1
SLC_63	1	1	2	2	3	2	2	2	1	1	2	2	2	2	3	2	2	2	1	0	1	1	2	2	2	2	2	2	2	2	2	1	1	1	2	2	2	2	1	1	2	2	1	2	2
SLC_64	2	2	1	1	1	1	1	2	2	3	1	1	1	1	1	0	1	1	2	1	2	2	0	1	1	1	0	1	1	1	1	1	2	1	1	1	1	1	1	1	1	1	1	1	1
SLC_65	2	1	3	1	3	2	3	3	1	1	4	3	2	2	2	1	3	1	1	2	1	3	3	3	3	2	2	4	2	2	2	1	1	1	3	2	2	2	1	1	2	2	1	2	2
SLC_66	2	2	4	4	8	4	3	3	2	2	3	4	4	5	4	4	3	5	2	3	3	3	3	4	4	4	3	4	4	4	3	2	3	4	4	4	4	4	3	3	4	4	3	4	4
SLC_7	11	12	14	14	12	11	9	17	12	13	11	11	13	11	18	19	12	11	12	17	10	11	8	10	11	11	9	14	10	17	12	13	10	6	10	11	12	13	12	9	11	12	11	11	11
SLC_8	4	4	0	0	2	5	3	3	4	5	0	0	1	2	2	0	3	6	4	5	2	1	1	1	1	1	0	0	0	1	3	4	1	1	1	1	1	1	3	1	1	1	2	1	2
SLC_9	5	6	9	7	5	5	6	13	6	6	6	3	7	5	8	7	9	12	6	7	7	7	5	5	5	6	6	7	5	7	9	6	7	4	5	6	6	6	7	6	6	6	7	6	7
SLC_Unsorted	8	2	1	2	2	3	7	4	6	7	1	3	2	3	22	5	5	5	6	8	7	40	2	4	2	3	6	1	3	9	5	6	15	5	3	3	3	5	6	10	3	4	7	3	5

## Sheet: TableS4_Hemiptera
Tree		((((PedHum<33>_3:282.58,((NilLug<21>_4:123.909,((HalHal<13>_4:39.5716,NezVir<12>_5:39.5716)<17>_4:42.8048,(CimLec<11>_5:42.5932,RhoPro<10>_3:42.5932)<16>_4:39.7831)<20>_4:41.5324)<25>_4:122.219,(BemTab<19>_6:122.873,(DiaCit<15>_3:91.1974,((AphGly<7>_3:21.3793,RhoPad<6>_2:21.3793)<9>_2:2.01504,((DiuNox<3>_2:13.9645,(MyzPer<1>_2:7.22469,MyzCer<0>_1:7.22469)<2>_2:6.73984)<5>_2:1.5065,AcyPis<4>_3:15.…
FamilyID	MyzCer<0>	MyzPer<1>	<2>	DiuNox<3>	AcyPis<4>	<5>	RhoPad<6>	AphGly<7>	<8>	<9>	RhoPro<10>	CimLec<11>	NezVir<12>	HalHal<13>	<14>	DiaCit<15>	<16>	<17>	<18>	BemTab<19>	<20>	NilLug<21>	CalSpl<22>	LadFul<23>	<24>	<25>	AedAeg<26>	DroMel<27>	LocMig<28>	ZooNev<29>	<30>	EphDan<31>	<32>	PedHum<33>	BomMor<34>	<35>	<36>	<37>	FraOcc<38>	<39>	<40>	ApiMel<41>	<42>	<43>	<44>	<45>	<46>
SLC_1	1	2	2	2	3	2	2	3	3	3	3	5	4	4	3	3	4	4	3	6	4	4	1	1	3	4	4	2	2	3	1	2	3	3	2	3	2	2	5	3	3	5	2	3	3	3	3
SLC_10	0	1	1	1	1	1	1	1	1	1	1	2	2	2	1	1	2	2	1	1	2	3	1	2	1	2	1	2	1	2	1	2	1	1	1	1	1	1	2	1	1	1	1	1	1	1	1
SLC_11	1	1	1	0	2	1	1	2	1	1	2	2	2	2	1	1	2	2	1	1	2	4	1	1	1	2	0	1	1	1	1	1	1	1	0	1	1	1	1	1	1	1	1	1	1	1	1
SLC_12	5	7	6	7	6	6	4	5	5	5	5	6	6	6	5	4	6	6	5	6	6	7	5	5	5	6	6	5	7	6	5	4	5	6	6	5	6	5	5	5	5	6	5	5	5	5	5
SLC_13	0	0	1	0	0	1	0	0	1	1	0	1	0	0	1	0	1	1	1	0	1	0	0	1	1	1	4	4	1	1	1	3	1	1	4	3	1	1	1	1	3	1	1	1	1	1	1
SLC_14	0	0	1	0	0	1	0	0	1	1	0	0	0	0	1	0	1	1	1	0	1	0	1	1	1	1	0	0	0	1	1	1	1	1	0	1	1	1	0	1	1	1	1	1	1	1	1
SLC_15	3	9	4	4	11	4	4	3	4	4	2	7	5	6	4	2	4	5	4	9	4	3	2	2	4	4	2	3	6	2	2	2	3	2	2	3	3	2	4	3	3	1	3	3	3	3	3
SLC_16	10	10	10	9	12	10	10	15	11	11	12	11	17	15	11	10	12	15	11	10	14	16	15	17	11	14	15	15	17	14	16	20	13	14	23	16	16	17	14	13	16	13	16	14	15	15	15
SLC_17	18	27	23	21	39	23	20	28	25	25	26	23	22	30	25	14	25	26	21	25	26	29	18	22	22	26	16	27	35	17	20	16	23	16	25	22	24	19	27	22	22	20	22	22	22	22	22
SLC_18	6	5	6	7	7	6	6	6	6	6	5	7	5	6	6	8	6	6	6	5	6	8	6	5	6	6	4	3	4	6	5	6	5	6	5	4	5	5	5	5	4	5	5	5	5	5	5
SLC_19	4	13	8	7	11	8	12	9	9	9	1	1	1	1	9	1	1	1	4	5	1	2	0	0	4	1	5	3	0	1	1	1	2	2	0	3	1	1	2	2	2	1	1	2	2	2	2
SLC_2	50	60	56	54	66	56	55	56	59	57	64	45	69	90	59	77	57	73	70	129	63	55	22	29	77	60	42	31	36	43	26	21	54	20	88	43	38	27	41	47	48	30	36	45	43	43	43
SLC_20	0	0	1	0	0	1	0	0	1	1	1	1	2	1	1	0	1	1	1	1	1	1	0	0	1	1	1	1	1	4	1	1	1	1	1	1	1	1	1	1	1	1	1	1	1	1	1
SLC_21	2	4	3	3	3	3	3	3	3	3	6	7	10	10	3	8	7	9	5	8	8	11	5	5	6	8	6	8	7	7	5	6	6	5	5	6	7	5	5	6	6	7	6	6	6	6	6
SLC_22	18	22	21	23	31	22	24	20	23	23	13	19	39	49	23	28	20	39	24	17	29	33	20	27	23	29	30	41	57	26	25	27	27	18	79	39	37	27	31	27	41	22	31	29	33	30	31
SLC_23	0	2	1	1	2	1	1	0	1	1	1	1	2	1	1	1	1	1	1	1	1	2	0	1	1	1	1	1	1	0	1	0	1	1	1	1	1	1	1	1	1	1	1	1	1	1	1
SLC_24	5	4	4	4	5	4	4	5	4	4	4	5	6	5	4	2	5	5	4	4	5	6	5	4	4	5	8	5	5	5	4	3	5	6	5	5	5	4	5	5	5	5	5	5	5	5	5
SLC_25	42	36	38	34	45	37	33	35	38	36	36	36	77	42	38	48	39	52	40	31	45	50	43	36	38	45	39	49	40	31	39	34	40	39	33	41	36	37	34	39	39	32	37	38	38	38	38
SLC_26	12	10	11	11	12	11	10	10	10	10	8	10	9	9	10	6	9	9	9	9	9	10	7	9	9	9	10	9	10	9	9	16	9	8	7	9	10	11	11	9	9	10	10	9	9	9	9
SLC_27	2	2	2	2	2	2	2	2	2	2	5	5	2	4	2	4	5	4	2	1	4	3	3	3	2	4	2	3	3	3	3	4	3	2	4	3	3	3	5	3	3	3	3	3	3	3	3
SLC_28	1	1	1	1	1	1	1	1	1	1	1	2	1	1	1	1	1	1	1	2	1	1	0	1	1	1	1	2	1	2	1	1	1	1	1	1	1	1	2	1	1	1	1	1	1	1	1
SLC_29	5	4	4	4	8	4	3	4	4	4	3	2	3	3	4	3	3	3	3	3	3	5	3	3	3	3	3	3	2	3	3	2	3	3	3	3	3	3	3	3	3	2	3	3	3	3	3
SLC_30	6	5	6	6	7	6	5	5	6	5	4	7	6	6	6	6	6	6	6	5	6	8	8	9	6	6	7	7	10	8	8	9	7	7	7	7	9	8	7	7	7	7	8	7	7	7	7
SLC_31	2	2	2	2	2	2	2	2	2	2	2	3	4	2	2	2	2	2	2	2	2	2	1	1	2	2	3	3	4	2	1	2	2	1	3	2	2	2	4	2	2	3	2	2	2	2	2
SLC_32	2	3	3	3	3	3	3	3	3	3	3	4	0	4	3	2	3	3	3	3	3	4	3	2	3	3	2	2	0	2	3	5	2	2	3	2	1	3	3	2	2	2	2	2	2	2	2
SLC_33	11	19	16	16	21	16	22	12	16	16	1	1	1	1	16	1	1	1	4	1	1	1	1	1	2	1	1	1	1	1	1	1	1	1	1	1	1	1	2	1	1	1	1	1	1	1	1
SLC_35	12	14	14	17	18	16	18	16	17	17	13	15	24	18	17	28	15	20	20	16	18	28	19	17	19	20	14	15	17	18	18	20	18	16	14	15	17	18	16	17	15	11	17	16	15	16	16
SLC_36	14	15	14	13	17	14	15	11	14	14	8	15	13	15	14	19	12	14	15	17	13	16	8	12	15	13	15	11	11	8	9	7	12	7	17	13	10	9	12	11	13	6	10	11	11	11	11
SLC_37	1	1	1	1	1	1	1	1	1	1	1	1	0	1	1	2	1	1	1	1	1	2	2	2	1	1	1	1	1	2	2	2	1	1	1	1	1	2	1	1	1	1	1	1	1	1	1
SLC_38	2	2	2	2	2	2	3	2	2	2	2	2	4	3	2	4	2	3	3	3	3	4	3	3	3	3	2	2	1	3	3	2	3	3	2	2	2	3	3	3	2	4	3	3	3	3	3
SLC_39	10	9	9	7	15	9	11	13	11	11	9	11	11	10	11	11	10	11	11	11	11	16	11	11	11	12	9	10	8	14	11	14	11	10	12	10	11	12	12	11	10	8	11	11	11	11	11
SLC_4	0	1	1	1	1	1	1	1	1	1	2	2	2	2	1	2	2	2	2	2	2	4	2	2	2	2	2	2	2	3	2	1	2	2	2	2	2	2	3	2	2	2	2	2	2	2	2
SLC_41	0	0	1	0	0	1	0	0	1	1	1	1	1	1	1	1	1	1	1	1	1	1	3	3	1	1	1	1	3	4	3	4	1	0	3	2	3	3	3	1	2	3	3	2	2	2	2
SLC_42	0	0	1	0	0	1	0	0	1	1	1	1	1	1	1	0	1	1	1	1	1	2	1	0	1	1	2	1	1	1	1	1	1	1	1	1	1	1	1	1	1	2	1	1	1	1	1
SLC_44	3	3	3	3	3	3	3	4	3	3	1	2	2	3	3	4	2	2	3	2	2	1	1	1	3	2	4	2	3	3	1	2	2	3	2	2	3	2	3	2	2	2	2	2	2	2	2
SLC_45	1	1	1	1	1	1	1	1	1	1	0	1	1	1	1	1	1	1	1	1	1	1	2	2	1	1	4	2	0	1	2	2	1	1	1	2	1	2	1	1	1	1	1	1	1	1	1
SLC_46	8	14	13	13	16	13	16	15	14	15	1	3	6	9	14	6	3	6	8	1	5	7	3	2	5	5	7	6	3	4	2	2	4	2	17	6	3	2	5	4	6	2	3	4	4	4	4
SLC_49	1	2	2	2	4	2	4	2	2	2	1	3	3	3	2	1	2	3	2	3	2	1	1	1	2	2	2	1	1	4	1	1	2	1	1	2	2	1	6	2	2	2	2	2	2	2	2
SLC_5	5	6	6	6	8	6	6	5	6	6	13	11	11	9	6	5	11	10	6	8	10	10	10	19	7	10	14	15	13	13	15	22	10	8	9	13	13	16	15	10	12	9	13	11	11	11	11
SLC_50	0	3	3	3	3	3	3	2	3	3	2	2	2	2	3	0	2	2	2	2	2	1	2	1	2	2	4	2	1	2	2	2	2	1	2	2	2	2	2	2	2	2	2	2	2	2	2
SLC_51	1	1	1	1	1	1	1	0	1	1	0	1	1	1	1	1	1	1	1	2	1	1	0	1	1	1	1	0	0	1	1	0	1	0	0	1	1	1	0	1	1	0	1	1	1	1	1
SLC_52	1	1	1	1	0	1	1	1	1	1	0	0	0	0	1	1	1	1	1	1	1	1	1	2	1	1	1	1	2	1	1	1	1	0	1	1	1	1	2	1	1	1	1	1	1	1	1
SLC_53	1	2	2	2	2	2	2	2	2	2	2	2	2	2	2	0	2	2	2	2	2	2	2	3	2	2	2	4	1	2	2	1	2	2	1	2	2	2	1	2	2	2	2	2	2	2	2
SLC_54	2	2	2	2	2	2	2	2	2	2	3	3	4	3	2	2	3	3	2	2	3	5	2	2	2	3	2	4	2	2	2	5	2	2	2	2	2	2	1	2	2	4	2	2	2	2	2
SLC_55	3	3	3	2	4	3	4	2	3	3	1	2	3	3	3	5	2	3	3	2	2	2	2	2	3	2	2	2	3	2	2	2	2	2	2	2	2	2	2	2	2	2	2	2	2	2	2
SLC_56	3	3	3	3	3	3	3	4	3	3	2	2	2	2	3	3	2	2	3	4	2	5	1	2	3	2	2	2	1	2	1	1	2	2	2	2	1	1	2	2	2	2	1	2	2	2	2
SLC_57	1	1	1	1	1	1	1	1	1	1	0	0	0	0	1	1	1	1	1	1	1	2	1	1	1	1	1	1	1	1	1	1	1	1	1	1	1	1	1	1	1	0	1	1	1	1	1
SLC_58	0	1	1	1	1	1	1	1	1	1	1	1	1	1	1	2	1	1	1	2	1	1	0	1	1	1	1	1	1	1	1	1	1	1	1	1	1	1	1	1	1	1	1	1	1	1	1
SLC_6	8	9	9	9	9	9	8	9	9	9	11	12	10	11	9	12	11	11	10	12	11	14	18	16	11	12	19	21	17	17	17	15	13	14	18	18	16	16	10	13	17	15	15	13	15	14	14
SLC_63	1	2	2	2	2	2	2	3	2	2	1	3	2	3	2	1	2	2	2	2	2	2	2	1	2	2	2	2	2	2	2	2	2	2	2	2	2	2	4	2	2	2	2	2	2	2	2
SLC_64	1	1	1	1	0	1	0	1	1	1	1	2	2	1	1	1	2	2	1	1	2	2	0	1	1	2	1	1	0	1	1	1	1	1	1	1	1	1	1	1	1	1	1	1	1	1	1
SLC_65	1	1	1	0	1	1	1	2	1	1	2	2	2	2	1	1	2	2	1	1	2	2	2	1	1	2	3	2	2	4	2	3	2	2	1	2	2	2	3	2	2	3	2	2	2	2	2
SLC_66	3	3	3	2	4	3	3	3	3	3	3	4	3	4	3	6	4	4	4	4	4	6	3	3	4	4	5	4	1	4	3	3	4	4	4	4	3	3	4	4	4	4	3	4	4	4	4
SLC_7	16	16	16	15	19	16	15	14	16	15	10	15	22	18	16	13	14	19	15	13	16	19	9	10	14	16	11	11	8	14	10	12	13	10	14	12	11	11	9	12	12	10	11	12	12	12	12
SLC_8	0	0	1	0	0	1	0	0	1	1	2	0	2	2	1	1	1	2	1	0	1	0	0	0	1	1	1	5	1	0	1	0	1	0	0	1	1	1	0	1	1	1	1	1	1	1	1
SLC_9	6	7	7	8	7	7	6	4	7	6	7	10	10	8	7	7	8	9	7	6	8	8	6	5	7	8	5	5	7	7	6	9	6	5	7	6	7	7	7	6	6	5	7	6	6	6	6
SLC_Unsorted	7	2	4	2	5	4	4	2	4	4	8	4	24	22	4	6	7	19	4	2	9	5	6	9	4	7	4	3	4	1	7	9	4	3	2	3	3	7	3	4	3	4	4	4	4	4	4

## Sheet: TableS5_Phylogenetic_Tree_information
Arachnida/Insect						Lepidoptera						Hemiptera
Abbreviation	NCBI taxid	Species name	Taxonomic Group			Abbreviation	NCBI taxid	Species name	Taxonomic Group			Abbreviation	NCBI taxid	Species name	Taxonomic Group
LepDel	299467	Leptotrombidium_deliense	Arachnida			AmyTra	680683	Amyelois_transitella	Lepidoptera			FraOcc	133901	Frankliniella_occidentalis	Thysanoptera
TetUrt	32264	Tetranychus_urticae	Arachnida			BomMor	7091	Bombyx_mori	Lepidoptera			PedHum	121225	Pediculus_humanus	Phthiraptera
CenScu	218467	Centruroides_sculpturatus	Arachnida			DanPle	13037	Danaus_plexippus	Lepidoptera			LocMig	7004	Locusta_migratoria	Orthoptera
SarSca	52283	Sarcoptes_scabiei	Arachnida			HelArm	29058	Helicoverpa_armigera	Lepidoptera			CalSpl	52612	Calopteryx_splendens	Odonata
GalOcc	34638	Galendromus_occidentalis	Arachnida			HelMel	34740	Heliconius_melpomene	Lepidoptera			LadFul	123851	Ladona_fulva	Odonata
TroMer	418985	Tropilaelaps_mercedesae	Arachnida			HelZea	7113	Helicoverpa_zea	Lepidoptera			HalHal	286706	Halyomorpha_halys	Hemiptera
VarDes	109461	Varroa_destructor	Arachnida			ManSex	7130	Manduca_sexta	Lepidoptera			BemTab	7038	Bemisia_tabaci	Hemiptera
VarJac	62625	Varroa_jacobsoni	Arachnida			PapGla	45779	Papilio_glaucus	Lepidoptera			CimLec	79782	Cimex_lectularius	Hemiptera
IxoSca	6945	Ixodes_scapularis	Arachnida			PapPol	76194	Papilio_polytes	Lepidoptera			MyzPer	13164	Myzus_persicae	Hemiptera
ParTep	114398	Parasteatoda_tepidariorum	Arachnida			PapXut	66420	Papilio_xuthus	Lepidoptera			AcyPis	7029	Acyrthosiphon_pisum	Hemiptera
SteMim	407821	Stegodyphus_mimosarum	Arachnida			PhoSen	40077	Phoebis_sennae	Lepidoptera			NilLug	108931	Nilaparvata_lugens	Hemiptera
AcyPis	7029	Acyrthosiphon_pisum	Hemiptera			PieRap	64459	Pieris_rapae	Lepidoptera			NezVir	85310	Nezara_viridula	Hemiptera
HalHal	286706	Halyomorpha_halys	Hemiptera			PluXyl	51655	Plutella_xylostella	Lepidoptera			RhoPad	40932	Rhopalosiphum_padi	Hemiptera
PedHum	121225	Pediculus_humanus	Phthiraptera			SpoFru	7108	Spodoptera_frugiperda	Lepidoptera			AphGly	307491	Aphis_glycines	Hemiptera
CalSpl	52612	Calopteryx_splendens	Odonata			SpoLit	69820	Spodoptera_litura	Lepidoptera			DiuNox	143948	Diuraphis_noxia	Hemiptera
BomMor	7091	Bombyx_mori	Lepidoptera			TriNix	7111	Trichoplusia_ni	Lepidoptera			RhoPro	13249	Rhodnius_prolixus	Hemiptera
DanPle	13037	Danaus_plexippus	Lepidoptera			HelVir	7102	Heliothis_virescens	Lepidoptera			MyzCer	93721	Myzus_cerasi	Hemiptera
LasNig	67767	Lasius_niger	Hymenoptera			LerAcc	691651	Lerema_accius	Lepidoptera			GerBue	56086	Gerris_buenoi	Hemiptera
ApiMel	7460	Apis_mellifera	Hymenoptera			CalCec	691633	Calycopis_cecrops	Lepidoptera			DiaCit	121845	Diaphorina_citri	Hemiptera
AnoGam	7165	Anopheles_gambiae	Diptera			OstFur	93504	Ostrinia_furnacalis	Lepidoptera			EphDan	1049336	Ephemera_danica	Ephemeroptera
DroMel	7227	Drosophila_melanogaster	Diptera			GalMel	7137	Galleria_mellonella	Lepidoptera			ZooNev	136037	Zootermopsis_nevadensis	Blattodea
LepDec	7539	Leptinotarsa_decemlineata	Coleoptera			ApiMel	7460	Apis_mellifera	Hymenoptera			BlaGer	6973	Blattella_germanica	Blattodea
TriCas	7070	Tribolium_castaneum	Coleoptera			DroMel	7227	Drosophila_melanogaster	Diptera			DroMel	7227	Drosophila_melanogaster	Diptera
ZooNev	136037	Zootermopsis_nevadensis	Blattodea			AedAeg	7159	Aedes_aegypti	Diptera			BomMor	7091	Bombyx_mori	Lepidoptera
						MyzPer	13164	Myzus_persicae	Hemiptera			ApiMel	7460	Apis_mellifera	Hymenoptera
						TriCas	7070	Tribolium_castaneum	Coleoptera			AedAeg	7159	Aedes_aegypti	Diptera

## Sheet: TableS6_Phylogenetic_tree_calibration
	Measured in millions of years ago (Mya)
Taxonomic Group Node	min confidence interval	max confidence interval
Holometabola	372	317
Condylo + Holometabola	401	345
Diptera	206	107
Hemiptera	346	232
Arhropoda	579	539
Lepidoptera	178	116
Diptera + Lepidoptera	244	328
